# Supplementary material for: Gene Expression Analysis of PTEN Positive Glioblastoma Stem Cells Identifies DUB3 and Wee1 Modulation in a Cell Differentiation Model
Source: PLoS One. 2013 Dec 12;8(12):e81432. doi: 10.1371/journal.pone.0081432 (PMC3861258; doi:10.1371/journal.pone.0081432)
Supplement: File S1 — Table reporting whole genome transcriptomic modulation. Each column report samples's fold change along differentiation. (XLSX) [file pone.0081432.s002.xlsx]

## Sheet: diff
Probeset_id	Gene_id	symbol	a	b	b	c	d	d	e	f	g	h	h	media-Diff	media-NonDiff	Distance
7965335	1848	DUSP6	-1.32792	-2.83084	-3.36751	-1.20973	-4.88457	-3.14265	-1.65159	-1.74347	-0.595158	-3.36882	-3.22116	8.22607	10.5132	-2.28714
8114797	81848	SPRY4	-2.85178	-1.63406	-2.23687	-2.0647	-3.61861	-2.2485	-1.21295	-0.905843	-0.779353	-3.6678	-2.4045	7.7849	9.73959	-1.95468
8108370	1958	EGR1	-1.94248	-2.27191	-1.98962	-1.47814	-1.77236	-3.18988	0.475803	-2.09083	-1.01458	-2.73723	-3.32385	7.96818	9.79665	-1.82847
7938366	7465	WEE1	-1.9074	-1.08368	-1.02907	-0.983643	-3.40022	-1.22234	0.833731	-3.79067	-2.17595	-1.37395	-2.18634	7.58131	9.37568	-1.79438
8115490	8728	ADAM19	-2.76086	-1.65868	-1.6931	-1.35812	-2.03817	-0.719653	-0.25292	-3.35251	-1.57567	-2.15623	-1.01378	6.833	8.5275	-1.6945
8150076	1846	DUSP4	-2.82294	-2.07231	-0.939261	-1.00769	-3.55008	-1.55114	-1.45093	-1.0606	-2.11821	-1.59419	-1.03743	7.0124	8.70459	-1.69219
8015806	2118	ETV4	-2.44705	-1.78751	-2.57085	-2.54649	-3.58405	-1.71632	-0.703641	-1.09057	-0.746284	-3.27902	-0.360951	6.6865	8.3048	-1.6183
7960947	2	A2M	-0.427956	-2.83851	-1.20276	-0.558606	-1.44207	-0.0504719	0.0531323	-4.12354	-3.50735	-4.85859	0.781321	7.52809	9.10582	-1.57773
7968678	341640	FREM2	-2.06008	-0.856293	-1.2796	-0.566793	-3.96403	0.0043698	0.765039	-2.07908	-0.766317	-5.41022	-4.59037	8.20014	9.76485	-1.56471
7975779	2353	FOS	0.731007	-2.37165	-2.30931	-0.809664	-0.728374	-4.11043	-0.122764	-0.0481811	-0.715014	-3.04645	-3.36815	7.36792	8.86967	-1.50174
7938364	7465	WEE1	-1.23894	-1.02841	-0.787579	-0.657303	-2.98171	-1.02953	1.27148	-3.29893	-1.5089	-1.15226	-2.3383	7.26163	8.7463	-1.48467
8097282	10252	SPRY1	-1.60306	-1.58778	-2.57204	-1.70551	-2.94631	-0.087395	-0.935362	-1.75784	-0.818948	-3.33604	-1.58337	8.17608	9.6545	-1.47842
8112469	11042	SMA5	-2.21601	-2.58985	-1.535	-0.775734	0.162927	0.356843	0.452783	-2.55611	-1.38752	-1.763	-1.4969	5.57331	7.04416	-1.47084
7958860	22895	RPH3A	-5.48707	-2.66572	-2.59441	-2.62868	-0.130332	-0.365587	-0.0913013	-3.29262	-2.4595	-0.316443	0.343132	5.85028	7.2588	-1.40852
8166747	94122	SYTL5	1.34792	-1.602	-1.51277	0.180434	-3.90458	-3.17857	-0.274305	-1.69683	-1.00509	-1.46478	-1.90503	5.58928	6.98198	-1.39271
7935361	6585	SLIT1	-1.94595	-2.0821	-1.28455	-1.9257	-2.44804	-0.521679	0.215544	-1.35217	-0.746857	-2.65007	-2.6959	6.6812	8.07172	-1.39051
7975482	9628	RGS6	-2.57688	-2.43382	-2.15163	-0.684488	-0.453459	0.214097	0.304398	-1.89816	-1.29267	-4.16968	-2.25585	6.693	8.07361	-1.38061
7972217	10253	SPRY2	-1.24445	-1.2729	-1.89155	-1.03181	-4.2673	-2.88054	-0.695484	-1.47474	-0.814807	-1.07871	-1.58515	9.02933	10.3981	-1.36876
7910022	149111	CNIH3	-0.886963	-1.71625	-2.40937	-0.352882	-2.85631	-1.70423	-0.116219	-2.20512	-0.219483	-1.13251	-1.14214	7.81361	9.17363	-1.36001
8023121	29906	ST8SIA5	-0.331719	-2.22811	-0.941507	-0.106495	-0.968505	-0.336987	0.143879	-1.91313	-1.47989	-3.38869	-2.76032	6.42512	7.72458	-1.29946
8008885	406991	MIRN21	-0.285709	-3.48173	-0.465404	-1.76032	-0.504102	0.891656	-0.0999136	0.0457285	-1.28143	-1.3988	-1.55794	7.60296	8.89844	-1.29548
8081810	2596	GAP43	-0.0855106	-1.27509	-0.834953	-1.82272	-2.32798	-1.83637	0.135161	-1.27991	-1.52958	-3.23092	-1.05058	8.70046	9.98748	-1.28702
7954090	2012	EMP1	-1.58749	-1.02003	0.401454	-0.277366	-2.64548	-1.98956	-0.286204	-2.3739	-1.23561	0.283174	-1.76271	8.12089	9.39635	-1.27546
8013536	4843	NOS2A	-4.13139	-1.19801	0.157857	-0.545931	-1.46276	-0.158075	-0.244238	-2.95411	-1.68194	-0.62916	0.283531	5.87174	7.11691	-1.24517
8151684	84257	C8orf57	-2.67219	-1.95546	-0.704522	-1.41817	-1.83979	-0.778623	0.917116	-1.89569	-0.393672	-1.73532	-1.96018	8.0768	9.30102	-1.22423
8096301	6696	SPP1	1.30002	-2.53929	-0.848129	-0.620087	-2.59502	-2.47774	-2.37414	-0.325943	0.098464	-1.51209	-0.83681	8.94634	10.1696	-1.2233
8119898	7422	VEGFA	-2.16948	-2.27518	-3.33249	-1.38742	0.907896	0.0740904	-0.765818	-0.769355	-1.99124	-2.29303	-0.23929	8.51408	9.73395	-1.21987
7960865	6515	SLC2A3	-0.788533	-2.74521	-2.543	-0.0130539	-0.835227	0.497739	-2.18385	-1.23007	-1.13448	-2.45969	-0.659846	9.39408	10.611	-1.21688
8041644	130271	PLEKHH2	-1.92281	-2.45189	-0.484907	-2.00574	-1.0082	-0.069203	-0.335025	-2.02521	-1.58103	-1.6538	-1.90042	6.50959	7.70286	-1.19327
7971077	10631	POSTN	-2.02481	0.257458	-0.290828	-4.69558	0.248799	4.35989	-0.323263	-4.46932	-3.56396	2.32509	-1.24384	6.30715	7.49673	-1.18959
8173524	4435	CITED1	-1.29314	-3.0486	-3.00109	-0.713564	-0.51925	-0.341381	-0.364917	-1.47847	-1.26172	-2.93444	-1.03882	6.22008	7.39201	-1.17193
8139488	3486	IGFBP3	-3.18097	-3.66306	-1.07616	-1.51389	-1.33351	1.60235	-1.04983	-1.93391	-2.45924	1.46161	-0.325801	8.65671	9.82793	-1.17122
7922474	9674	KIAA0040	0.405588	-0.713631	-0.0382288	-0.293745	-3.24738	0.11498	0.335322	-2.46651	-2.45916	0.0372799	-3.10336	4.83535	5.99856	-1.16321
8153002	10397	NDRG1	-2.43889	-2.5238	-2.0696	-1.0352	-0.023155	1.03072	-1.26255	-1.37789	-2.24093	0.105909	1.13467	8.22256	9.38482	-1.16226
8040365	28951	TRIB2	-1.31334	-1.37458	-2.48387	-0.730958	-2.77424	-0.391536	-0.201316	-1.51435	-0.285758	-3.97977	-1.22251	9.66256	10.805	-1.1424
8132962	677803	SNORA15	-2.16127	-1.75717	-0.488808	-0.627309	-1.80694	0.707811	-1.23228	-3.17712	-2.20277	-3.27141	-0.63256	4.99461	6.12817	-1.13356
7988563	399694	SHC4	-1.27141	-0.0427839	-0.445595	-0.61155	-4.28461	-2.00285	0.2448	-1.17287	-1.83215	-0.982175	-0.488017	6.48052	7.61005	-1.12953
7991598	6627	SNRPA1	-1.58691	-0.733086	-0.770945	-1.23867	-0.829536	-0.22874	-0.546851	-1.42014	-1.66122	-2.29812	-1.75493	6.54127	7.66549	-1.12423
8139975	375593	TRIM73	-1.3537	-0.562449	-0.993642	-1.0355	-1.2882	0.419756	-0.0516309	-1.7072	-1.72042	-1.55221	-1.26019	6.90743	8.02577	-1.11834
7993588	79905	TMC7	-1.38084	-1.32257	-1.40931	-0.0196919	-1.92471	-1.92999	0.396856	-1.65094	-1.63712	0.0379098	-1.04876	7.5726	8.67776	-1.10516
8100347	152579	SCFD2	-1.31551	-1.47421	-0.867236	-1.16981	-1.85131	-0.0053088	-0.486455	-1.045	-0.326865	-2.42988	-1.4425	8.32208	9.41427	-1.09219
7916609	3725	JUN	-0.892428	-1.93331	-1.57938	-1.342	-0.844654	-0.265889	-0.179922	-1.40155	-1.24113	-1.05957	-1.25357	9.68929	10.7792	-1.08994
8021081	6563	SLC14A1	-0.172403	-0.83493	-0.341529	-0.378716	-4.5547	-2.0066	1.9926	0.17284	-5.3772	1.46691	-1.26497	4.75401	5.8412	-1.08719
7960874	719	C3AR1	-2.26825	0.30096	-0.101828	0.00939257	-0.122217	-1.38431	-0.642825	-2.36394	-3.38214	-2.72986	0.178618	4.51015	5.58718	-1.07703
7975453	319139	RNU56B	-1.04373	-1.93909	-1.38461	-0.663453	0.460498	0.0790978	0.618973	-2.00107	-1.88305	-1.82632	-1.99619	4.83053	5.90223	-1.0717
8130394	26575	RGS17	-1.60795	-1.38945	-0.801157	-0.673853	-2.15238	-1.29809	-1.03337	-0.685909	-1.59104	-0.00575298	-0.768799	6.35461	7.39906	-1.04445
8096704	255743	NPNT	-3.28783	-1.60529	-1.6282	-0.170671	0.381522	-0.119925	2.02898	-2.06974	-2.52087	-2.59306	-2.1323	6.43141	7.4729	-1.04149
8021685	79839	CCDC102B	-2.53572	-1.35981	-1.35632	-0.0465741	-0.117224	0.0103755	0.929661	-1.3273	-2.28726	-1.19011	-1.36899	7.62751	8.66112	-1.0336
8114152	6500	SKP1	-1.50825	-1.19036	-1.21214	-1.53702	-0.273682	0.0153056	-0.593264	-0.302523	0.316985	-2.74796	-2.44471	4.26214	5.2854	-1.02326
8161654	80036	TRPM3	-2.52297	-2.19124	-1.3122	-2.72569	-0.659746	0.204581	-0.140862	-2.91375	-1.35754	1.7269	-0.571431	6.87516	7.89352	-1.01836
8095080	5156	PDGFRA	-1.41129	-2.49277	-2.16769	-2.38084	-0.856717	0.445528	0.371998	-0.363322	-0.522326	0.238297	-1.22594	7.94904	8.96318	-1.01414
7972650	2259	FGF14	-3.06117	-1.1626	-0.418198	-1.13197	-0.51457	-0.350501	0.20092	-1.94393	-0.356152	0.252839	-0.869025	4.44877	5.46061	-1.01184
7966089	1240	CMKLR1	-0.104109	0.0801559	0.260057	-3.49438	-4.31392	-0.14257	-0.15293	-1.70553	-0.701829	-3.11883	-0.747446	4.81923	5.82579	-1.00656
8135262	375612	LHFPL3	-0.204125	-1.84563	-2.05456	-0.66802	-0.611098	-0.571096	-0.273004	-1.93861	-0.547484	-6.0345	0.21598	7.59327	8.58025	-0.986982
7917946	163404	PAP2D	-1.1846	-1.94177	0.0724261	-0.272226	-3.84708	0.161465	0.85347	-1.55917	-1.38598	-0.774278	-2.47831	6.14977	7.13671	-0.986944
8094751	55584	CHRNA9	-1.15416	0.252538	-0.681188	-0.201681	-0.94868	-0.0889301	-0.807057	-1.59847	-1.23218	-1.57272	-1.68954	5.53321	6.51863	-0.985425
8151686	4325	MMP16	-1.87445	-1.64799	-0.450877	-1.10937	-1.35737	-0.555001	0.599979	-1.51534	0.29269	-1.31233	-1.88194	7.98123	8.95794	-0.976715
7915392	59269	HIVEP3	-2.77822	-1.22949	-0.0396632	-0.729089	-0.92685	-0.658608	-0.0629532	-1.15863	-1.2789	-0.761798	-0.787819	6.17784	7.14664	-0.968799
8135774	5803	PTPRZ1	-0.478503	-0.34584	-0.788144	-0.370969	-3.25025	0.198102	1.64865	-0.754691	0.01344	-5.32728	-3.26313	9.96773	10.925	-0.957269
8046408	5163	PDK1	-2.18309	-1.05496	-1.79002	-1.36816	0.195061	0.682977	-0.722735	-1.7501	-1.78077	-1.25302	-0.349439	7.66924	8.624	-0.954762
7974404	1033	CDKN3	-2.99401	-1.97127	-1.07744	-1.44296	-2.35695	-0.0914535	1.17476	-3.26588	-1.58411	0.15281	1.6962	6.78508	7.73727	-0.952188
7948910	9303	SNORD25	-1.01684	-1.74821	-1.73679	-1.42655	-1.1088	-0.503767	0.059951	-1.27444	-0.925358	-2.13314	-0.596668	5.32279	6.26585	-0.94306
8147756	79870	BAALC	-1.22414	-2.51563	-2.06215	-1.23762	-0.421818	0.571671	0.0107209	-2.08283	-2.59393	-0.659269	-0.526009	7.57135	8.51221	-0.940864
8084717	6480	ST6GAL1	-2.29679	-0.773084	-0.284302	-2.54438	0.500402	0.104421	0.029748	-1.53854	-1.97763	-1.98782	0.167049	6.36514	7.2978	-0.932655
8118259	4439	MSH5	-1.41214	-1.26142	-1.57156	-1.43496	-1.14948	-0.532241	0.33819	-2.26165	-1.16688	-0.954703	-0.241141	7.5016	8.43044	-0.928839
8124391	8335	HIST1H2AB	-1.58801	-2.52546	-1.74691	-1.36245	-1.47976	-0.867379	1.80473	-2.2578	-0.880967	-0.614148	1.91228	7.64218	8.56576	-0.923583
7979963	8110	DPF3	-0.866639	-1.56039	-1.33403	0.153392	-1.12289	-0.649665	0.37339	-1.72706	-1.10466	-1.82042	-0.938539	6.69375	7.61252	-0.918769
8092578	2119	ETV5	-0.998515	-1.11094	-2.16363	-0.875034	-3.36159	-0.819169	-0.141487	-0.42651	0.0177594	-1.68097	-0.616214	8.94457	9.86116	-0.916591
8123739	51299	NRN1	-1.75962	-2.0346	-1.78082	-1.00116	-0.38334	0.609593	-0.267699	-1.94064	-1.26602	-0.849096	0.0380403	9.72383	10.64	-0.91621
8131042	641737	FLJ44124	-1.53227	-0.630409	-0.777788	-1.20539	-0.736253	0.496506	-0.0322912	-1.03557	-1.01398	-1.8142	-1.75818	7.33299	8.24863	-0.915643
8117120	3400	ID4	-1.05306	-0.327612	-0.0370543	-1.17377	-1.34839	-1.26973	0.152874	-1.19631	0.219443	-2.74591	-0.95778	8.29974	9.21093	-0.911188
7933872	1959	EGR2	0.991151	-1.81712	-2.00502	1.62343	-1.61325	-1.17445	-0.343052	-0.982935	-1.5077	-0.85279	-2.92106	6.99847	7.90821	-0.909735
8112376	64105	CENPK	-2.35456	-1.84076	-1.79049	-1.35672	-1.52511	-0.0391827	1.07201	-3.16453	-0.898616	-0.0291472	1.44715	7.63312	8.53752	-0.904398
7938390	133	ADM	-2.53788	-2.08497	-3.04614	-0.439291	-1.35613	1.49411	-0.641657	-0.257803	-2.2572	1.95356	0.247093	7.95027	8.85424	-0.903977
7904761	8515	ITGA10	-0.288322	0.0156853	0.472074	-2.75088	-0.863888	-2.83029	-0.197293	-0.869569	0.0208917	-0.427187	-0.725277	5.27195	6.17232	-0.90037
7965094	144455	E2F7	-2.64598	-1.71103	-1.27493	-0.857299	-1.42207	-1.23207	0.352833	-2.57759	-0.126668	0.176427	-0.231573	8.40999	9.30869	-0.8987
8091411	4071	TM4SF1	0.630002	-0.33985	-0.473133	-1.5073	-1.36463	-0.815512	-0.35383	-1.77636	-1.22887	0.405578	-0.234097	8.43602	9.33249	-0.896472
7974461	3958	LGALS3	-0.804346	-1.66988	-2.25213	-0.0421755	-1.57083	0.307594	-0.233751	-1.11711	-2.33671	0.484667	-1.57847	8.23298	9.1261	-0.893122
7920291	140576	S100A16	-1.23678	-0.760283	-1.22688	-1.22417	-0.871657	-1.32226	-0.521121	-1.37165	-0.639827	-1.3972	-0.426674	8.65974	9.55003	-0.890291
7938777	3939	LDHA	-1.18579	-0.727057	-2.18206	-1.03129	-0.690864	0.264273	-0.216032	-2.48384	-1.34461	-0.222177	0.221949	10.7531	11.6391	-0.885991
7930413	1847	DUSP5	-1.39116	-2.19764	-1.03365	-0.656867	-1.02562	-1.61008	-0.896455	-0.0767197	-1.35911	-0.581818	-0.724378	7.21769	8.10097	-0.883282
7912157	54206	ERRFI1	-0.176069	-0.168489	-0.726024	-0.653707	-2.60864	-1.156	-0.633943	0.205022	-0.176744	-2.13678	-1.92832	7.91145	8.78975	-0.878299
8084206	84002	B3GNT5	-1.08193	-0.711681	-0.0645733	-1.86103	-1.98514	-1.11283	-1.28257	-1.3614	-1.04276	1.74385	-0.728288	7.29429	8.17161	-0.877324
8008700	79904	FLJ11710	-1.37481	-0.671854	-0.925527	-0.435069	-0.611697	0.0594265	0.168198	-1.0811	-1.01525	-1.424	-1.34488	6.78106	7.65537	-0.874316
7990545	1464	CSPG4	-2.17894	-2.61182	-2.19951	-1.34716	0.10077	0.381601	-0.465487	0.14482	-0.0419098	-0.0881067	-0.159528	6.41766	7.29098	-0.87332
8078014	6533	SLC6A6	-0.591152	-0.795073	-1.45171	-0.437382	-0.733175	0.183648	-1.20867	-1.09463	-0.957821	-1.3954	0.461084	7.76614	8.63656	-0.87042
8056860	7456	WIPF1	-1.23662	-0.900053	-1.10053	-1.35712	-1.09217	0.0427149	-0.232301	-2.06499	-0.896525	-1.99235	-0.11855	8.44156	9.30729	-0.865734
7953532	2026	ENO2	-1.67228	-1.43888	-1.52895	-0.982104	0.00876641	0.832001	-0.477314	-0.927068	-1.50055	-1.63758	-0.0392242	9.04211	9.90366	-0.861548
7974902	57381	RHOJ	-0.699012	-1.11019	-1.01373	-0.382595	0.11823	-0.558537	-0.149191	-1.73264	-0.484813	-3.5457	-1.05728	9.24609	10.1064	-0.860299
8085914	9497	SLC4A7	-1.74689	-0.519321	-0.35549	-0.439913	-1.81528	-0.265135	0.327095	-1.65523	-1.00472	0.09022	-1.22063	8.60165	9.45515	-0.853501
8144078	6469	SHH	0.181501	-3.89375	-2.85212	0.197873	-0.224955	-0.49841	-0.240032	-2.22735	-0.534712	0.0626328	0.214557	5.87534	6.72647	-0.851127
8047127	4430	MYO1B	-0.390922	-0.522224	0.911686	0.375576	-0.00795471	0.787528	-0.647892	-2.75547	-1.55561	-3.77272	-1.26186	6.93264	7.78371	-0.851073
8088560	56999	ADAMTS9	-1.54812	-2.75971	-1.51913	0.114819	-0.937355	-0.190255	1.45523	-1.74725	-2.14399	-0.291568	0.0134489	8.28564	9.13328	-0.847637
8120967	4907	NT5E	-0.297337	-0.186538	-1.34463	-0.972316	-3.33733	-1.87751	-0.817316	-2.08069	0.475934	0.587146	-0.892017	8.28061	9.1244	-0.843791
8123006	8871	SYNJ2	-0.344705	-0.0678804	-0.410039	-0.407965	-1.93662	-1.843	-0.356893	-1.69777	-1.35721	0.174281	-0.561416	6.94118	7.78166	-0.840473
8151730	793	CALB1	-0.328372	0.0553556	0.0469846	-0.183525	-2.00068	-0.0987704	0.288537	-2.17002	0.00142325	-0.0423507	-2.69362	4.50207	5.33987	-0.837809
7979307	9787	DLG7	-3.84652	-1.95956	-1.28029	-0.931255	-1.80976	-0.191886	2.05884	-1.76642	-0.998514	-0.404975	2.17183	7.94262	8.77927	-0.836646
8176624	8653	DDX3Y	-2.78784	-0.0455636	-0.118994	-0.767294	-0.116132	0.323503	-0.403198	0.0021317	-0.462684	-5.99342	-3.22895	7.56721	8.40267	-0.835464
8154135	6505	SLC1A1	-1.74226	0.508664	-1.52453	-0.492589	-0.948315	-0.299737	0.570034	-2.45276	-1.52991	-0.926345	-0.875394	6.0758	6.90383	-0.82803
8093858	55351	STK32B	-0.209394	-1.33145	-0.290837	-0.451898	-2.31945	-0.10468	0.0751493	-0.946315	-0.382163	-0.790668	-1.83368	6.64416	7.47088	-0.826719
7905664	11000	SLC27A3	-3.12069	-1.23513	-0.954365	0.0249227	0.141424	-0.128044	-0.139961	-1.69009	-1.93989	-1.10832	0.172834	7.16708	7.99376	-0.826678
7900336	23499	MACF1	-0.935026	-1.02039	-0.826102	-0.846157	-0.589907	-0.213183	0.78041	-2.33544	-1.54702	-1.47051	-1.08088	7.00306	7.82634	-0.823277
8049532	9208	LRRFIP1	-0.896815	-0.344917	-0.106882	-0.331281	-0.3791	-0.414914	-0.126081	-1.55799	-0.343573	0.279302	-1.64514	5.09312	5.91567	-0.822546
8049540	9208	LRRFIP1	-1.00889	-0.096083	-0.158647	-0.16707	-0.869915	-0.392718	0.0601726	-1.07015	-0.937403	-0.361735	-1.66715	5.92598	6.74815	-0.822166
8138566	10643	IGF2BP3	-0.723981	-1.20676	-0.318455	-0.74526	-0.34847	-0.281459	-0.718513	-1.88572	-0.163006	-2.56562	-1.27536	7.65637	8.47849	-0.822118
8155460	79937	CNTNAP3	-1.51579	-0.630536	-1.06388	-1.75042	-0.974511	0.259308	0.330032	-1.47962	-0.51466	-0.0201921	-1.93	7.35669	8.1774	-0.820706
8149574	55790	CSGALNACT1	-1.27387	-2.10412	-0.412965	-1.93609	-1.065	-0.340611	-0.569643	-0.943363	-0.806341	-0.0365012	-0.480013	5.95588	6.76645	-0.810561
8116980	221687	RNF182	-1.56322	0.135045	-0.11709	-0.993958	-1.85569	-1.22059	0.134681	-1.23719	-1.2261	0.809423	-0.51306	7.46315	8.27357	-0.81042
8049530	9208	LRRFIP1	-0.87908	-0.39185	0.179558	-0.0117251	-0.942752	-1.33001	-0.0741755	-1.50194	-0.810057	-0.51517	-1.29246	6.94416	7.75433	-0.810167
8135915	29923	HIG2	-0.898309	-1.59465	-2.61185	-0.540513	0.567046	1.7422	-0.252897	-0.959159	-2.24313	-2.88706	0.354274	7.53777	8.34261	-0.804847
7995976	221184	CPNE2	-1.19822	-1.86183	-1.37049	0.319555	-1.05231	-0.0809163	-0.11651	-1.1927	-0.540924	-2.10297	-0.026477	9.29779	10.0968	-0.799046
8041168	26796	SNORD53	-0.966387	-0.569211	-0.740977	-1.15062	-0.257566	-0.201702	-0.872736	-0.717395	-1.01329	-1.3667	-1.02676	6.13595	6.93323	-0.797275
8112841	9456	HOMER1	-1.6301	-1.76303	-0.824464	-0.977269	0.110472	0.455298	-0.796135	-1.4489	-0.963796	-3.07276	-0.703788	7.74674	8.53919	-0.792448
8139656	2887	GRB10	-1.25878	-0.878852	-1.90848	-0.183974	-0.778426	-0.501169	-0.464941	-0.669176	-1.63015	-0.368279	-0.228865	9.08054	9.86894	-0.788409
8131263	6077	RNU13P2	-1.68857	-0.269623	-0.453894	-0.770103	0.418156	0.824001	-0.0816495	-0.937688	-0.344742	-1.34005	-1.85772	5.96688	6.75481	-0.787932
7971565	10161	P2RY5	-0.575444	-0.67224	0.0463143	-2.49037	-0.256582	0.243452	0.0419699	-1.98858	-0.35497	-1.76809	-0.26488	5.72764	6.51419	-0.78655
8102076	1062	CENPE	-2.54212	-1.79097	-1.37119	-1.3518	-1.95644	0.114795	2.55451	-1.99067	-0.778982	-0.559656	1.74696	6.38983	7.17605	-0.786224
8116530	619571	SNORD96A	-0.572334	-1.12439	-1.30461	-0.632895	-0.728325	-0.363905	-0.0102019	-0.990003	-0.989982	-1.1875	-0.971855	6.52016	7.30049	-0.780324
8148435	8840	WISP1	-4.95391	-2.64433	0.0664887	-1.1194	2.44182	-0.192921	-0.230945	-1.28579	-3.00625	0.494368	0.503868	6.20083	6.97755	-0.776717
7921487	8407	TAGLN2	0.0680914	-1.02857	-1.6496	-0.35675	-1.17767	-0.869644	-0.0365208	-0.868765	-1.23461	0.981198	0.227402	8.03602	8.81026	-0.774243
7925561	284702	LOC284702	-1.51456	-0.0512985	-0.68463	-1.10685	-0.454403	0.158496	-0.11406	-0.545232	-0.480583	-1.66633	-1.49851	7.82719	8.60019	-0.773002
8056837	151556	GPR155	-2.10947	-0.64707	-0.578779	-1.62964	-0.303595	1.0921	-0.263271	-1.75664	-0.198269	-2.03497	-1.29328	8.03752	8.80871	-0.771189
7921821	9507	ADAMTS4	-0.290041	-0.451272	-0.71438	-0.140836	-0.961408	-0.26514	-0.0778194	-2.04853	-1.1433	-3.07045	0.0756611	6.14516	6.91599	-0.770829
8176719	9086	EIF1AY	-2.57262	-0.330609	-0.0126282	-0.498245	-0.373522	-0.0251556	-0.218815	-0.779491	-0.417742	-5.04823	-1.94506	6.4784	7.24913	-0.77073
7999387	2013	EMP2	-0.280646	-2.116	-1.72905	-0.541248	-1.63379	-0.229764	0.47349	-2.38916	-0.968732	0.438477	0.942048	7.1267	7.89352	-0.76682
8109326	85027	MST150	-2.20976	-0.230377	-0.543447	-0.602909	0.0984741	-0.751352	-0.297687	-1.55709	-1.84138	-0.99793	-0.243167	7.29099	8.05643	-0.765438
8043909	4862	NPAS2	-2.28469	0.0311648	0.26878	-1.53933	-1.56607	-1.29917	0.000739544	-1.04889	-1.26192	0.395971	-0.0142369	8.34554	9.10763	-0.762093
8161384	729171	ANKRD20B	-2.27235	-0.588568	-0.102259	-0.820837	-0.735604	0.370528	0.96724	-1.73559	-0.764515	-0.54635	-1.56234	6.92435	7.68312	-0.758775
7983969	9133	CCNB2	-2.7447	-1.41784	-0.605419	-0.763291	-2.02034	-0.308389	1.67402	-2.04556	-0.850607	-0.424256	1.39239	8.188	8.94658	-0.758579
8140468	54103	tcag7,1314	-0.618259	-0.904416	-1.32604	-0.141753	-1.98384	0.279162	0.392757	-1.87621	-1.94818	-0.143188	-1.15785	7.07792	7.83624	-0.758324
8135069	5054	SERPINE1	-1.25667	-0.604258	-1.28733	-0.089408	-0.684754	-0.0214773	-0.501629	0.560108	-0.394752	0.689726	-1.68836	8.42982	9.18447	-0.754654
8111101	56172	ANKH	-1.07493	0.340658	0.469981	0.140039	-1.84034	-1.82941	-0.260346	-0.976094	-0.854353	-0.878969	-0.990183	7.03508	7.78891	-0.753829
8083360	116931	MED12L	-1.82331	-0.877086	-0.16397	-0.903195	-0.525525	-0.0474702	-0.0143156	-1.14787	-0.197241	-2.85704	-1.29431	6.6646	7.4184	-0.7538
8144917	4023	LPL	-0.0320612	-2.13065	-2.57682	-1.00769	-1.63433	-0.0721407	0.0443295	-1.83111	0.159117	-0.965091	0.473236	7.11791	7.87104	-0.753136
8155602	84210	ANKRD20A1	-2.19642	-0.408194	-0.211635	-0.799537	-0.379631	-0.000134651	0.675703	-1.45022	-0.719419	-1.09433	-1.58624	6.60179	7.35381	-0.75202
8042843	84058	WDR54	-1.18715	-1.01221	-1.4028	-1.03358	-1.07305	-0.462539	0.607545	-1.64563	-1.0074	-0.980685	-0.210277	7.11518	7.86688	-0.751699
8109639	9232	PTTG1	-2.97052	-1.48939	-1.04311	-1.01923	-2.19776	-0.447033	1.64255	-1.78092	-0.96396	-0.147864	0.825407	8.30417	9.05188	-0.747712
7925876	5214	PFKP	-1.10017	-1.34281	-1.57922	-0.802915	-0.757605	0.534295	-0.45619	-1.6575	-1.20575	-1.09127	0.477735	7.28687	8.03216	-0.745286
8077270	10752	CHL1	-1.43819	-1.37503	-0.758093	-1.01368	0.480153	-0.33817	0.817085	-1.41622	-1.15203	-4.58136	0.148077	7.2023	7.93995	-0.737646
7982564	161742	SPRED1	-0.498296	-0.380398	-0.835469	-0.380763	-1.91332	-0.768546	0.136095	-1.01935	-0.0353	-1.07173	-1.43059	9.13625	9.87274	-0.736494
8170992	677835	SNORA56	-1.03301	-0.293575	-1.39031	-1.14821	-0.263668	-0.120196	-0.894078	-0.947325	-0.334483	-1.34428	-1.08273	5.67416	6.40944	-0.735281
7923189	9928	KIF14	-2.84968	-1.35123	-1.17537	-1.22145	-2.31413	-0.256676	2.03925	-1.57812	-0.405879	-0.341913	1.45631	7.2266	7.95658	-0.729984
8155554	364	AQP7	-1.159	-1.24279	-0.882355	-0.36216	-0.187562	0.0619754	1.17901	-0.286487	-1.51776	-0.0939465	1.2211	5.60035	6.32744	-0.727097
8026047	3726	JUNB	-0.020798	-1.29224	-1.53257	-0.344432	-0.354118	0.0228506	-0.299066	0.685681	-1.49856	-0.554907	-1.47172	7.26935	7.99388	-0.724529
7923762	55220	KLHDC8A	0.493149	-1.93437	-1.21341	0.0831159	-0.554363	-0.426101	-0.175904	-1.37276	-0.784944	-4.03237	-0.375685	7.95876	8.68226	-0.723501
7982889	51203	NUSAP1	-3.35879	-1.53563	-1.1625	-0.962319	-1.81272	-0.237652	1.92447	-2.40138	-0.619525	0.0095934	1.92113	8.15457	8.87804	-0.72347
8077786	3656	IRAK2	-1.26476	-0.949214	-1.51522	-0.0833564	-1.24906	-0.932097	-0.943668	-0.710691	-0.85729	1.48386	-0.482077	6.72093	7.44273	-0.721806
8044499	6574	SLC20A1	-0.919448	-0.373763	-0.312788	-0.235885	-1.13804	-1.64954	-0.783228	-0.824732	-0.220253	-0.322288	-1.04451	9.1211	9.84197	-0.720873
8104022	27295	PDLIM3	-0.681922	0.984623	-0.733988	-0.448762	-1.56788	-0.329263	-0.561233	0.216775	-0.637895	-2.24459	-1.46105	6.64257	7.363	-0.720427
7953166	10867	TSPAN9	-0.777007	-0.741042	-0.584775	0.440918	-1.84572	-1.42443	0.321343	-1.09934	-1.54362	0.527451	-0.465056	7.15247	7.87281	-0.720342
8177137	7404	UTY	-1.82548	-0.395318	-0.163802	-0.543626	0.092818	0.0102346	0.342562	-0.370503	-0.164915	-4.87299	-2.50554	5.94699	6.66667	-0.71968
7920123	6281	S100A10	-0.900101	-1.91378	-0.854007	-1.41638	-0.603952	0.0431859	0.627447	-1.40974	-0.557359	0.114123	-0.336163	11.1924	11.9119	-0.719495
8057959	80055	PGAP1	-1.37618	-1.50655	-0.533177	-0.566247	-0.439034	0.0682162	0.261159	-1.57982	-0.670776	-1.53609	-1.48811	9.2519	9.97044	-0.718543
8008237	3675	ITGA3	-0.940537	0.0210052	-0.473665	-0.800608	-0.303008	-0.820373	-1.87602	-1.89248	-0.294617	1.47355	-0.639108	8.22456	8.94214	-0.717579
8032509	2788	GNG7	-1.65832	-0.36843	-0.953751	-1.26404	0.420367	0.000985599	-0.46947	-0.954457	-0.83222	-1.69887	-0.21986	7.33808	8.05514	-0.717056
8149955	55872	PBK	-3.3042	-1.33781	-1.27993	-1.03895	-2.36657	-0.547926	1.93979	-1.87203	-0.505537	0.116057	1.87466	8.71019	9.42624	-0.716048
8007931	3690	ITGB3	0.157221	-0.102429	0.365135	-0.940418	-2.2665	-1.52584	-1.79452	0.0690701	-1.17205	1.51198	0.268288	5.57163	6.28725	-0.715615
7920128	6282	S100A11	-0.531	-1.92888	-1.83494	-1.05819	-0.995011	0.198283	-0.147832	-0.31055	-1.35334	0.0789767	-0.317396	9.33761	10.053	-0.715359
7951036	692072	SNORD5	-0.916862	0.496157	-1.23823	-1.9059	-0.69098	-0.0128978	-1.07127	0.0614231	-0.651989	-0.959712	-0.336689	8.56469	9.27878	-0.714088
8109194	1836	SLC26A2	-0.376087	-1.29435	-0.107605	-1.38219	0.268497	-0.619383	-0.297047	-2.2359	-1.20281	0.112744	-0.0141427	7.28302	7.99705	-0.71403
8167185	7076	TIMP1	-0.497429	-1.40037	-1.56886	-0.556788	-0.430283	-0.343365	-0.334606	-1.63104	-0.997351	0.471172	-0.786605	10.7954	11.5069	-0.711512
7994109	5347	PLK1	-2.85223	-2.20318	-1.34794	-0.390973	-2.22538	-0.380125	2.14621	-1.95674	-0.99733	0.189985	2.02271	8.28855	8.99913	-0.710581
7941707	84972	TMEM137	-1.48945	-0.726317	-0.7359	-0.702011	-0.894556	0.249585	0.0867993	-1.07344	-0.746155	-0.902594	-0.525851	7.2991	8.00765	-0.708559
8058824	55686	MREG	-0.527493	-0.655607	0.0265828	0.398432	-1.63754	-0.336942	-1.55338	-0.849172	-0.548613	-0.232884	-1.13442	7.95304	8.65792	-0.704877
7923426	29089	UBE2T	-2.19111	-0.907533	-1.14437	-1.04454	-1.71464	-0.125187	0.897749	-3.14626	-0.872351	0.175673	1.69746	7.66973	8.37258	-0.702846
8059838	55355	HJURP	-3.07829	-1.88485	-1.5518	-0.857697	-1.42591	-0.274635	1.84586	-2.01839	-1.21017	0.533662	1.6622	7.746	8.44835	-0.702355
7919642	317772	HIST2H2AB	-1.47353	-1.46057	-1.30824	-0.566958	-1.11737	-0.532134	1.56462	-1.9931	-0.655596	-0.54645	1.31344	9.20053	9.90039	-0.699865
7979281	11169	WDHD1	-1.25404	-1.57341	-1.36039	-1.11559	-0.672597	-0.0552179	0.601391	-3.52434	-0.478855	-0.369626	1.10863	7.6567	8.3562	-0.6995
8161388	729171	ANKRD20B	-1.62819	-0.406395	0.0940758	-0.876648	-0.619121	-0.266289	0.579713	-1.43058	-0.728552	-0.583041	-1.44371	6.64375	7.34154	-0.697796
7959408	9735	KNTC1	-1.39466	-1.31118	-1.35208	-1.10568	-1.40399	0.0078727	0.810427	-2.05718	-0.642165	-0.303669	0.55003	8.07764	8.77364	-0.695998
8096116	84803	AGPAT9	-0.0541017	-0.107677	0.437567	0.549088	-2.40911	-3.36974	-0.912834	-0.40269	-0.776855	0.361954	-1.5222	6.74559	7.43934	-0.693748
8030007	2014	EMP3	-0.601758	-1.22784	-1.10732	-1.23051	-0.290357	-0.50857	0.162033	-0.910839	-1.25102	-0.214607	-0.230129	8.55808	9.25126	-0.693178
8056877	1134	CHRNA1	-1.28941	-1.41461	-0.354983	-0.383917	-2.88463	-0.338855	0.452088	-1.09461	0.232643	-0.983869	0.175509	5.67616	6.36676	-0.690595
7982287	89839	ARHGAP11B	-1.32853	-1.71383	-1.46359	-0.821697	-0.672011	-0.208821	1.57114	-1.51906	-0.947703	-0.805224	0.769003	7.34631	8.03597	-0.689656
8124388	8358	HIST1H3B	-2.48999	-1.62329	-1.59846	-0.680127	-1.87951	-0.540531	2.30654	-2.2781	-0.670615	-0.342637	2.34439	8.71192	9.40054	-0.688624
8067864	642204	hCG_2042718	-0.589807	-0.403222	-1.53113	-1.16164	-0.571324	0.119425	0.0544427	-0.045966	0.134943	-1.12398	-0.824558	5.89117	6.57911	-0.687939
7993467	54820	NDE1	-1.33922	-1.15319	-0.904314	-0.829781	-1.30091	-0.270014	0.652942	-1.51787	-0.622062	-0.974066	0.292742	7.97437	8.66163	-0.687262
7982757	57082	CASC5	-2.90906	-1.25185	-0.986774	-0.987857	-1.73923	0.0839386	2.6383	-1.98817	-0.455683	-0.671775	1.83568	7.18016	7.8629	-0.682741
8152252	157556	C8orf56	-4.00171	-1.33205	-0.780355	-1.1501	0.301291	-0.454203	-0.287259	-0.694223	-0.772446	-0.241957	0.1226	4.90107	5.58211	-0.681043
7966150	54434	SSH1	-1.51489	-0.768947	-0.511737	-1.05382	-1.81913	-0.174426	-0.154993	-1.12782	-0.111771	-0.283686	-0.386006	6.30802	6.98431	-0.676296
8040430	7447	VSNL1	0.467095	-0.380683	0.126641	-0.882486	-2.49762	-1.0039	1.99872	-0.208326	-1.01006	-1.59634	-1.38011	5.61017	6.28571	-0.675537
8081219	10402	ST3GAL6	-2.04202	-1.50886	-0.198772	-1.12397	-0.240169	0.0941552	0.602831	-0.95224	-0.816377	-2.11903	0.729524	6.85329	7.52714	-0.673846
8139977	54441	STAG3L1	-0.976805	-0.33527	-0.864078	-0.352025	-0.738432	-0.166623	0.354892	-0.222905	-1.04439	-1.18713	-0.965194	9.26137	9.9322	-0.67083
8114470	26045	LRRTM2	-1.92457	-1.68548	-0.634834	0.566923	0.165955	-0.815087	-0.349035	-2.77618	-1.18879	-0.848374	-1.46031	6.54944	7.22021	-0.670762
8118293	4439	MSH5	-1.33531	-0.955788	-1.20825	-1.4043	-1.20609	-0.0347419	0.727638	-1.91993	-0.489367	-0.814496	-0.190982	6.99014	7.66076	-0.670625
8145624	2137	EXTL3	-0.906203	-1.32498	-1.2844	-0.489878	-1.05689	-0.381346	0.0596126	-1.25116	-0.83556	-0.315072	-1.14165	9.5891	10.2596	-0.670472
7950391	283209	PGM2L1	-0.28481	-1.71978	-1.25616	-0.475936	-0.770919	0.554312	0.950635	-1.3271	-2.06748	1.47149	-0.535991	8.3151	8.98478	-0.669679
8158864	692093	SNORD62B	-0.656313	-1.21814	-0.883231	0.00710771	-0.756106	0.224062	0.474634	-0.871665	-0.997515	-1.01045	-1.11344	6.51629	7.18413	-0.667843
8101828	10098	TSPAN5	-1.00896	-1.10519	-1.11495	-0.646264	0.114459	0.216403	-0.395005	-2.0224	-0.839324	-0.92493	0.348343	9.20868	9.8746	-0.66592
8124940	692233	SNORD117	-0.753145	-0.364532	-0.368451	-0.541562	-0.861913	-0.0230074	-0.285222	-1.01948	-0.25033	-2.64219	-1.81626	6.30959	6.97499	-0.6654
8149071	285	ANGPT2	-2.04916	-1.66503	-1.90766	-0.0683409	1.37209	-2.54573	0.174204	-0.0705166	-2.34766	-0.101514	-0.206908	5.13634	5.80164	-0.665298
8176709	84663	CYorf15B	-0.936634	-0.223528	0.0104499	-0.540052	0.137984	0.0303059	-0.145009	-1.08543	0.107364	-5.07812	-1.77716	5.58963	6.25468	-0.665046
8126035	57699	CPNE5	-2.83822	0.350838	-1.16798	0.522838	-0.156519	-0.169256	-0.974442	-1.11839	-0.786149	-1.13402	-0.097636	6.46621	7.12367	-0.657461
8128043	1268	CNR1	-1.81371	-4.24229	-0.918758	0.081615	-0.0551855	-0.30852	0.638199	-1.3838	-0.891197	-2.50021	-0.240532	5.59269	6.24807	-0.655386
7961829	586	BCAT1	-2.47296	-0.355911	-0.842996	-1.88347	1.92983	0.893269	0.284348	-0.97791	-1.10871	-1.66504	0.432721	8.38943	9.04307	-0.653642
7923086	259266	ASPM	-3.30214	-0.930212	-0.972695	-0.97388	-1.9411	-0.582547	2.58802	-1.31728	-0.591438	-0.262032	1.70718	7.66165	8.31291	-0.651258
8124430	3007	HIST1H1D	-1.35464	-1.17638	-1.33377	-1.09127	-0.906703	-0.272041	0.86011	-2.11522	-0.6881	-0.377893	1.01878	8.0236	8.67317	-0.649567
7948906	9301	SNORD27	-0.838716	-0.67035	-1.35696	-1.484	-1.20982	-0.139849	-0.303479	-0.599862	-0.224496	-1.77854	-0.707946	6.29684	6.94495	-0.648109
8068898	54145	H2BFS	-1.38436	-1.2553	-1.10802	-0.709396	-1.39366	-0.229435	1.05588	-1.83821	-0.316934	-0.490586	1.10449	9.7203	10.3665	-0.64619
8026163	9592	IER2	-0.420579	-0.29886	-0.851506	-0.620316	-0.543046	-0.548948	-0.374767	0.38147	-0.00130079	-1.62917	-1.37562	8.15795	8.79952	-0.641568
7997239	440350	LOC440350	-0.320692	-0.176917	-1.24065	0.091786	-1.07068	0.432519	-0.605059	-0.329531	-0.338238	-0.702396	-0.675176	6.5787	7.21915	-0.640452
8161460	728577	CNTNAP3B	-1.47817	-0.762249	-1.38898	-0.830071	-1.59592	1.00632	0.471574	-1.37591	-0.352914	0.517598	-1.25588	7.47031	8.10974	-0.63943
7971486	80183	C13orf18	-1.38697	-0.974025	-0.29044	-1.14856	-0.516839	1.45341	-0.08839	-2.14238	0.470964	-1.74916	0.343641	5.6867	6.32562	-0.638928
8158183	1759	DNM1	-0.85558	-1.08924	-1.20603	-1.14199	-0.498394	-0.478023	-0.234044	-0.20872	0.29704	0.341381	-0.50818	7.93526	8.57407	-0.638814
8097628	64399	HHIP	0.0738852	-0.435935	-0.133246	0.311494	-0.441304	-0.706113	-0.280165	0.259104	-2.48853	-0.0579685	0.674028	5.45258	6.08911	-0.636533
8059783	25791	NGEF	-0.747405	0.0309657	0.0937067	-0.141109	-1.95571	-1.53446	-0.504317	-0.818703	-1.13835	0.595253	-1.17161	5.98948	6.62556	-0.636082
7989365	6095	RORA	-1.14731	-1.21618	-0.752389	-0.890491	-2.16071	0.00776691	-0.27439	-0.522748	-0.199096	-0.582895	-1.04937	6.56833	7.20316	-0.634837
8167449	5355	PLP2	-1.30817	-0.848273	-1.43059	0.0405576	-1.46647	-0.536423	-0.48008	-0.447866	-1.0359	0.740771	-0.160733	8.66532	9.29805	-0.632732
7914648	1912	PHC2	-0.555514	-0.31478	0.0378628	-0.313263	-1.14701	-1.32872	-0.104536	-0.783398	-0.851415	-0.718709	-0.413734	7.709	8.34022	-0.631226
8063729	1908	EDN3	0.138455	0.170002	0.11256	-0.0088231	-3.46748	-0.158712	-0.237412	0.239539	0.0586404	-4.83483	-1.81401	5.7805	6.41128	-0.630777
7902435	729708	LOC729708	-0.471408	-1.52903	-1.8358	-0.921876	-0.306305	0.345237	0.480552	-1.41424	-1.45525	-0.352205	-0.0166013	7.53242	8.16204	-0.629619
8051241	238	ALK	-0.619344	-0.953921	-1.2721	0.465359	-1.14696	0.00993965	-0.437498	-0.225061	0.0431178	1.1002	-1.15001	6.35225	6.98168	-0.629431
8064978	182	JAG1	-1.69719	-0.0744986	-1.04925	-0.34741	-0.834621	-0.548841	-0.158557	-1.19396	-0.581007	0.668676	-0.732344	9.8545	10.4838	-0.629326
7978846	5427	POLE2	-1.28276	-1.56243	-1.45097	-1.20531	-1.03188	-0.1903	1.26058	-2.24553	-0.728102	-0.365485	1.09623	5.86777	6.49703	-0.629259
8063437	128553	TSHZ2	-1.22417	0.155913	-0.505991	-1.05914	-0.265886	-0.551769	-0.422479	-0.356922	-1.2597	0.180803	-1.39806	6.24422	6.87338	-0.629162
8034454	1725	DHPS	-0.762067	-0.454945	-1.07603	-0.698678	-1.12354	-0.331125	-0.535016	-0.821416	-0.665912	-0.647015	-0.243952	8.09476	8.7238	-0.629043
8149825	6781	STC1	-1.29064	0.576352	-0.857806	0.345819	-3.5509	-1.82246	1.82655	0.324358	-0.970494	-0.908534	-0.745008	7.41593	8.04435	-0.628422
8108301	10112	KIF20A	-3.26992	-1.94726	-1.05336	-1.00128	-1.72703	0.292497	2.55829	-3.15036	-0.823313	0.704268	2.78096	7.73003	8.35821	-0.628184
7965359	490	ATP2B1	-0.941596	-2.39342	-0.745359	-0.564923	-0.340608	-0.239993	-0.0803659	-1.25782	-0.784611	-0.744652	-0.65591	9.64211	10.2696	-0.627494
7906930	83540	NUF2	-3.07736	-1.05931	-0.954406	-1.07688	-2.46939	-0.450825	2.1356	-1.42001	-0.341713	-0.039883	1.7402	7.96034	8.58738	-0.627035
8124416	8351	HIST1H3D	-1.61141	-1.44398	-1.3583	-0.637328	-1.41659	-0.488268	1.81801	-1.78081	-0.40188	-0.554274	0.901921	8.64331	9.26865	-0.625339
8102440	79642	ARSJ	-1.0791	-1.77724	-1.50985	-0.824862	-0.725963	1.12077	0.976196	-2.11584	-0.864069	0.606024	-0.708708	7.70912	8.33388	-0.624756
8170420	10046	MAMLD1	-1.42494	-1.01709	-0.278388	-0.36406	-0.351442	-0.556809	-0.1095	-0.796055	-0.490658	-1.04778	-0.252621	7.87685	8.50144	-0.624591
8160295	677776	SCARNA8	-0.237722	-0.475587	-0.522731	-0.752027	-0.491804	-0.00403256	-0.146761	-1.02705	-0.42938	-2.12824	-1.62563	6.31792	6.94237	-0.624449
8049957	285097	FLJ38379	-1.86202	0.239662	-0.444393	-0.802703	-1.05603	0.150726	0.197411	0.532813	-0.510672	-4.34187	-0.995277	4.84696	5.47127	-0.624317
8051573	10602	CDC42EP3	-1.59708	-0.235036	-0.0759281	-0.398433	-0.876926	0.100279	-0.186922	-1.86992	-1.77381	1.58173	0.0224698	7.3783	8.00249	-0.624195
8053834	375248	ANKRD36	-0.697875	-0.725629	-0.491638	-0.467817	-0.399434	0.0193794	0.471785	-1.08816	-0.52168	-1.82277	-2.19813	8.50461	9.12862	-0.624012
7923547	1116	CHI3L1	0.712753	-3.19669	-3.06751	-0.825101	1.44027	0.0420177	-1.27792	-3.06279	-1.4686	3.59183	-0.244481	8.93872	9.56055	-0.621833
8149592	6570	SLC18A1	-3.13102	-2.17292	-0.216797	0.159588	0.0612016	0.09167	0.0441124	-0.779608	-1.13929	-0.467612	0.178285	4.97401	5.59575	-0.62174
8056222	1803	DPP4	0.407643	-1.58889	-1.29595	-0.0471303	-0.162435	-0.993582	-0.879221	-2.82251	-2.99494	1.8156	-0.358509	6.3131	6.9342	-0.621092
8027002	9518	GDF15	-1.74156	-0.328911	-0.39254	-0.708388	-0.663695	-0.145392	0.0816551	-0.207122	-1.33921	-0.43902	-0.115895	6.73246	7.35234	-0.619886
8151457	23462	HEY1	-1.19297	0.0359221	-0.626612	1.60798	-2.19685	-1.06537	-0.297243	-0.762361	-0.650705	0.331764	-1.4511	7.75438	8.37402	-0.619644
8058127	1195	CLK1	-0.813152	-0.0274311	-0.685994	-0.864704	-0.540097	0.0902517	-0.214834	-0.0239427	-0.353353	-1.15363	-1.21088	8.20825	8.82782	-0.619566
7952309	414899	BLID	-1.25129	-0.0785662	-0.016212	-0.018642	-0.947101	-1.28609	0.441829	0.757247	0.00293068	-0.218278	-2.61239	6.97047	7.58897	-0.618502
8056572	57405	SPC25	-2.62414	-1.42959	-1.17883	-0.692874	-1.83293	-0.318746	2.07186	-2.92148	-0.664673	-0.0533501	2.32095	6.85843	7.47686	-0.618425
8124527	3009	HIST1H1B	-2.21548	-1.62237	-1.30172	-0.498521	-1.78892	-0.481397	1.8998	-2.82648	-0.172066	-0.500801	2.0529	8.8972	9.51339	-0.616192
8046380	3655	ITGA6	-0.351849	0.0613104	1.06776	-0.0303705	-2.69134	-2.55956	0.290434	-1.00767	-1.45775	-0.0901796	-1.18504	8.41804	9.03415	-0.616107
8067409	3911	LAMA5	-0.317758	-0.711445	-1.30554	0.0236687	-0.52102	-1.36601	0.377529	-1.12861	-0.804303	-1.31284	-0.978835	7.91408	8.52999	-0.61591
8040374	151354	FAM84A	-2.25723	-1.48504	-0.594791	-0.140169	0.106713	-0.146784	-0.536826	-0.281063	0.433635	-3.16821	-0.262483	6.57148	7.18701	-0.615536
8115831	1843	DUSP1	-0.261058	-0.0283945	-0.730063	0.471016	0.147494	-1.3064	-1.74977	0.754282	0.341673	-0.96613	-1.68508	7.90761	8.52197	-0.614361
7991406	9055	PRC1	-2.78396	-1.30299	-1.12931	-0.514762	-1.79405	-0.34637	2.07002	-2.26556	-0.577745	-0.0372929	2.03598	9.29405	9.90797	-0.613929
7922717	6004	RGS16	0.474869	-0.190551	-0.724811	-0.376917	-1.99286	-0.230336	-0.220958	0.477545	-0.910162	-1.21509	0.222472	7.18499	7.79885	-0.613856
7901010	11004	KIF2C	-2.99742	-1.13556	-1.39381	-0.970243	-1.82923	-0.0974034	2.00074	-1.73321	-0.836824	0.110836	1.88397	7.38769	8.00088	-0.61319
8178439	29113	C6orf15	-0.478605	0.204356	0.387183	-0.854992	-0.707333	-1.43651	0.767522	0.552845	-3.24904	-1.62429	0.845257	5.77989	6.39204	-0.612149
7956076	1017	CDK2	-0.991765	-1.6698	-1.63343	-0.874386	-0.829227	0.201388	0.789902	-2.88473	-0.81972	0.703596	1.04212	8.49268	9.10426	-0.611574
7953291	928	CD9	-0.894553	-1.48799	-2.31686	-0.843592	-0.865044	-0.631075	0.289608	-0.913931	-0.762225	-0.0128901	-0.434321	10.2011	10.8126	-0.61154
8009502	3759	KCNJ2	-1.70236	-0.444768	-2.26262	-0.664524	-1.16071	-1.11612	-0.359958	-1.37507	-0.691817	0.667808	0.300728	6.95368	7.56404	-0.610366
8179564	3833	KIFC1	-2.33827	-1.27641	-1.24363	-0.404982	-2.11573	-0.457535	2.2084	-2.41075	-0.411088	-0.60355	1.75656	8.04851	8.6586	-0.610091
8054064	57730	ANKRD36B	-0.47841	-0.776785	-0.579615	-0.570881	-0.74734	0.222366	0.756965	-0.976519	-0.792633	-1.91552	-1.98027	7.88903	8.49825	-0.609227
8179688	10211	FLOT1	-0.321124	-0.830036	-0.758084	-0.471237	-0.785417	-0.209186	-1.08534	-0.77379	-0.937667	-0.48828	-0.049389	9.17862	9.7877	-0.609085
8105842	64946	CENPH	-1.58087	-0.606533	-1.10192	-1.22417	-1.16672	-0.278972	0.603457	-2.23457	-0.866469	-0.0338189	1.30816	5.36238	5.97071	-0.608326
7981525	55038	CDCA4	-1.28386	-0.954253	-0.810947	-0.46675	-1.35783	-0.961967	0.274327	-1.6832	-0.530137	0.144991	0.237221	7.81298	8.42101	-0.608036
7905929	1942	EFNA1	0.482229	-0.873891	-2.03249	-0.411814	0.00229901	0.194396	-1.5216	-0.530151	-1.85838	-0.113929	-0.142752	6.32975	6.93626	-0.606511
7996393	865	CBFB	-0.855728	-1.04424	-0.654171	-0.648886	-0.712806	-0.51446	-0.0243073	-1.49037	-0.34197	-0.576203	-0.261388	9.08897	9.69463	-0.605661
8049544	9208	LRRFIP1	-1.00204	-1.17962	-0.186809	-0.406154	-0.163318	0.447079	-0.461104	-1.7803	-0.444605	-0.183502	-0.448443	6.50663	7.11159	-0.604959
7976012	9369	NRXN3	-0.0154642	0.20266	-0.541425	0.411886	-3.10396	-0.109803	-0.32718	0.110536	-2.42738	-3.66972	-0.78507	5.13983	5.74375	-0.603916
8059345	7857	SCG2	-0.817554	-1.458	0.260802	-0.627749	-2.74689	0.678479	-0.516834	-0.943671	-0.26961	2.28182	-1.24724	8.87751	9.47957	-0.602066
7922406	60674	GAS5	-0.031987	-0.174911	-0.367384	-0.936268	-1.14954	-0.0947813	-0.877603	0.303371	-0.787999	-1.6622	-0.884396	6.23455	6.83639	-0.601833
8114733	64411	CENTD3	-0.653543	-0.931611	-0.581202	0.416385	-0.548243	-0.50987	-0.0114233	-1.78206	-1.16513	-0.790806	-0.0911495	7.22269	7.82446	-0.601768
7979179	30001	ERO1L	-1.50188	-1.26741	-1.2738	-0.62129	-0.361169	0.428216	-0.812316	-0.984044	-0.642486	-0.198731	0.444091	8.3967	8.99686	-0.600163
7916282	7804	LRP8	-1.39867	-0.970697	-0.300275	-0.331898	-1.44948	-0.22505	-0.842876	-1.56945	-0.375031	-0.617138	0.084689	8.94404	9.544	-0.599964
8117395	8343	HIST1H2BF	-1.76431	-1.5605	-0.868887	-1.05649	-1.53809	-0.391599	2.35151	-1.57735	-0.299474	-0.783288	1.02215	7.41017	8.00817	-0.598007
8113358	7903	ST8SIA4	0.0936939	-2.25603	-1.81725	0.126936	0.199184	-0.255221	0.111817	-2.84246	-1.46481	1.59929	-1.82351	5.01881	5.61649	-0.597681
8003503	2175	FANCA	-1.51388	-1.34864	-1.34386	-0.588827	-0.790463	-0.430183	1.30212	-2.06478	-0.547105	-0.704252	1.05687	6.98907	7.58461	-0.595548
8072577	7533	YWHAH	-1.57246	-1.22163	-0.943621	-0.45037	-0.651926	0.0652486	0.616288	-1.53995	-1.98046	0.0798801	0.472463	8.58803	9.18335	-0.595318
8151423	56704	JPH1	-0.995652	-0.973021	0.191185	0.0309528	-1.16523	-0.702241	-1.25995	-0.053167	-1.75124	-0.862685	0.457411	6.36781	6.9621	-0.594287
8054702	150468	CKAP2L	-3.16093	-1.52086	-0.824357	-0.675551	-2.11759	-0.279963	2.02478	-1.98361	-0.153226	0.583928	1.47894	7.3246	7.9168	-0.592196
8023259	26791	SNORD58A	-0.35523	-0.598758	-0.740275	-0.840843	-1.29508	0.115755	-0.545615	-0.548729	-0.795283	-1.91974	-0.883176	5.89291	6.48504	-0.592127
8178977	6892	TAPBP	-0.409869	-0.228353	-0.587486	-0.0254833	-0.13413	0.730626	0.342957	-1.44254	-1.62675	-0.658607	-1.49379	6.95254	7.54397	-0.591422
8014974	7153	TOP2A	-3.73329	-1.22527	-0.633937	-0.658048	-1.69535	-0.137566	2.31134	-3.20168	-0.491507	0.0848874	1.76917	9.38116	9.97253	-0.591371
8108873	23092	ARHGAP26	-0.749057	-1.18473	-1.40465	0.380465	-0.164164	-0.0601502	0.590432	-1.59153	-1.39212	-0.572883	-0.426814	7.93877	8.53011	-0.591339
7990345	8482	SEMA7A	-1.78162	-0.061244	-0.0868618	-0.107955	-1.33354	0.282178	-0.108651	-1.01487	-1.99573	-0.406058	0.312947	6.23897	6.82888	-0.589909
7948904	9300	SNORD28	-0.93026	-0.794508	-1.24431	-0.722147	-0.770502	-0.179633	-0.516392	-0.504336	-0.68816	-1.79913	-0.179335	8.62197	9.21111	-0.58914
7976496	12	SERPINA3	0.344005	-1.73743	0.131137	0.195239	0.433172	0.683003	-1.50404	-0.11639	-0.18046	-0.0394338	0.12533	5.34867	5.93695	-0.588281
7963261	494150	LOC494150	-0.9012	-0.530902	-0.619705	-0.567693	-0.0893386	-0.471214	-0.481103	-0.641145	-0.621272	-0.968841	-0.923365	6.39421	6.98119	-0.586978
7916898	55635	DEPDC1	-3.26635	-1.58343	-0.855472	-1.28631	-1.95565	-0.153361	2.23497	-2.44812	-0.239721	0.467471	2.31545	7.84292	8.42927	-0.586352
7988537	22995	CEP152	-1.23675	-0.96339	-0.977017	-0.873147	-1.59493	-0.199194	0.744432	-2.42768	-0.443133	-0.0378561	1.32836	6.55842	7.14297	-0.584545
7951032	677792	SNORA1	-0.268669	-0.331779	-0.962537	-1.26926	-0.776238	-0.0631174	-0.866832	-0.49837	-0.622738	-0.561688	-0.315081	6.29566	6.87997	-0.584311
8141664	7425	VGF	0.302464	-0.0675844	-0.279854	-1.09988	-0.0757805	-0.48229	-1.04465	0.916681	-0.959498	-3.6018	0.252054	7.15516	7.73876	-0.583597
8102643	890	CCNA2	-2.25611	-1.55109	-0.916563	-0.978217	-1.98151	-0.00984225	1.99784	-1.8787	-0.775601	-0.264015	1.77531	7.77463	8.35788	-0.583251
8049528	9208	LRRFIP1	-0.834778	-0.167828	0.602394	0.223113	-0.438396	-0.87451	0.238875	-0.95438	-0.733691	-0.129078	-1.78225	8.5929	9.17519	-0.582282
7960702	83461	CDCA3	-2.47204	-1.22169	-1.18613	-0.781277	-1.62966	-0.113874	1.42442	-2.23987	-0.599045	0.0501665	1.39461	7.13093	7.71316	-0.582226
8037408	3783	KCNN4	-0.335528	0.273505	-0.486455	-0.254769	-1.57064	-2.26236	-0.769519	-0.645394	0.129993	-0.814064	-0.329819	6.3665	6.94862	-0.582121
7976814	767578	SNORD114-2	-0.34816	-2.70494	-1.22698	-0.0224548	0.228233	-0.277916	-0.0382621	0.0363473	-1.93469	-1.3907	-2.64253	4.54507	5.12555	-0.58048
7982663	701	BUB1B	-2.29926	-1.09423	-1.02872	-0.619047	-1.71371	-0.101248	1.97515	-1.82389	-0.362947	-0.132295	2.24214	7.34406	7.92381	-0.579756
7984743	80381	CD276	-0.423659	-0.570499	-0.621823	0.0100511	-0.559702	-0.841096	-0.667877	-0.63972	-1.31555	-0.560785	0.310499	8.48152	9.06079	-0.579272
8061447	5834	PYGB	-0.341747	0.163297	0.0740418	-0.361581	-0.990337	-1.62261	-0.482453	-0.196565	-0.43795	0.659548	-0.816215	9.8192	10.398	-0.578786
7954419	55500	ETNK1	-0.50044	-0.727389	-0.374655	-0.5788	-0.555748	-0.42498	-0.0952177	-1.04625	-0.635092	-1.17661	-1.21775	8.4681	9.04573	-0.577629
8068231	10215	OLIG2	-1.37858	-0.898324	-1.05187	-0.833151	-0.108286	-0.256134	-0.212981	-1.35277	-0.249959	-0.543705	0.373683	6.39241	6.96959	-0.577173
8157650	5742	PTGS1	0.0513109	-3.07667	-0.144043	-0.238637	-0.577902	-0.319094	-0.270618	-0.465978	-0.687229	-0.221682	-0.0884632	5.31298	5.8878	-0.574822
8177507	2966	GTF2H2	-0.505507	-0.478554	-1.10604	-0.403367	-0.0213473	0.115416	-0.158615	-1.37182	-0.387684	-0.941003	-0.405051	7.33551	7.91016	-0.574656
8044919	5899	RALB	-1.0815	-1.12332	-0.517753	-0.632883	-0.534967	-0.184483	0.0367311	-1.7151	-1.03567	-0.528918	-0.211158	8.16261	8.73719	-0.574584
8174513	91851	CHRDL1	-1.09701	-0.0306965	0.094879	-1.88262	-0.100508	-0.417147	-0.0466449	-1.25813	-0.0983688	1.43703	-0.861444	6.19568	6.76947	-0.573781
8059710	6082	SNORD20	-0.0614124	-0.327832	-0.489359	-0.891238	-1.0573	0.266367	0.00257196	-0.349754	0.0563589	-2.46281	-2.00682	4.16039	4.73381	-0.573422
8150419	79698	ZMAT4	-1.41398	0.230768	-0.733318	-1.63371	-0.147363	-0.435425	0.231018	-1.39978	-1.12529	-1.99968	0.312544	5.3081	5.8812	-0.573098
7957850	283431	GAS2L3	-1.07124	-1.79436	-0.739872	0.527362	-1.65114	-0.423993	1.49636	-2.49681	-0.630845	-0.750103	0.693489	8.62071	9.19282	-0.572114
7989968	91860	CALML4	-1.35459	-0.795672	-1.09851	-1.33779	-0.876966	-0.342707	0.101796	-1.22909	-0.522543	-0.674575	0.114992	6.33865	6.91074	-0.572093
8012403	9212	AURKB	-1.35763	-1.88687	-1.5263	-0.634084	-1.74171	-0.218111	1.10725	-1.73282	-0.678084	0.0817672	1.45534	7.66332	8.23508	-0.571761
8176655	22829	NLGN4Y	-0.728733	-1.52361	-0.974662	-0.272376	0.32015	-0.335731	1.48689	-1.09917	-0.0334371	-3.563	-2.47935	6.24949	6.82042	-0.570931
7905606	4881	NPR1	-2.68586	0.160848	0.205103	0.193707	-0.0439223	-0.463829	0.220174	-1.06457	-2.0943	-2.96092	0.184925	5.15551	5.72618	-0.570671
7907531	9293	GPR52	-1.10292	-0.934988	-0.197653	-0.800019	-0.282591	0.185732	0.0418228	-2.03788	-0.516097	-0.693847	-0.566897	5.44844	6.0187	-0.570259
8161575	220869	CBWD5	-1.15986	-0.601964	-0.391064	-0.284349	-0.0317351	0.0089593	0.0533977	-1.26875	-0.893332	-0.948388	-1.3248	6.90229	7.47032	-0.568031
7918157	10451	VAV3	0.148244	-1.21836	-0.0374394	-1.56782	-1.24293	0.0993301	-0.167583	-1.28814	-0.904305	-0.478158	-0.395272	6.96671	7.53453	-0.567819
8013671	10615	SPAG5	-1.99249	-0.948611	-1.24579	-0.831808	-1.8435	-0.0384269	1.83786	-1.85367	-0.511601	0.0999948	1.68454	8.07788	8.64534	-0.567468
8062041	55902	ACSS2	-1.08542	0.139671	0.0753363	-1.70158	-0.764568	-0.827803	-1.76334	-0.968091	-0.128653	-0.630398	-0.0124122	8.41852	8.98541	-0.566889
7987248	23015	GOLGA8A	0.17991	-1.19378	-0.121801	0.131552	-0.0392593	-0.0722319	0.432868	-1.31161	-1.1386	-1.41729	-1.35694	7.2998	7.86605	-0.566252
8095728	2069	EREG	0.561579	0.450201	0.220615	0.233068	-4.97138	-2.30461	0.049964	-0.339838	0.119412	0.552414	-3.22851	5.75433	6.32028	-0.565951
8124531	8354	HIST1H3I	-1.18336	-1.07684	-0.801877	-1.37845	-1.00871	-0.476545	1.76381	-1.96806	-0.3626	0.209851	1.90159	10.1116	10.6773	-0.565653
8117426	8345	HIST1H2BH	-1.76745	-1.09923	-1.00998	-0.48825	-1.18349	-0.405404	1.23905	-1.75335	-0.518589	-0.508226	1.36101	8.15453	8.72007	-0.565536
7955469	9498	SLC4A8	-1.61479	-0.716229	-0.32752	-0.294238	-0.622582	-0.294947	0.534825	-1.61316	-0.0990738	-0.222516	-0.78108	7.07671	7.64212	-0.565413
8163807	26147	PHF19	-0.876954	-1.17873	-1.17459	-0.633992	-1.89451	-0.551575	1.29497	-1.57272	-0.249168	-0.134739	0.669101	8.19049	8.75579	-0.565303
7962146	58516	FAM60A	-0.352199	0.0037067	-0.165344	-0.516956	-1.55111	-0.446976	-0.490429	-0.772111	-0.63713	-1.19633	0.289629	4.53367	5.09762	-0.563941
7947274	744	MPPED2	-1.01881	-1.27956	0.00739546	-1.51392	-0.174499	0.0457508	-0.39835	-1.81155	0.250435	-0.930088	0.119935	5.06469	5.62842	-0.563726
7983132	645106	LOC645106	-0.536186	-0.765387	-0.739656	-0.792275	-0.686798	0.328657	0.307923	-0.719166	-0.142774	-1.22716	-0.939594	6.61581	7.17901	-0.5632
8053484	8869	ST3GAL5	-1.48435	-0.741405	1.1505	0.315884	-1.69151	-2.63417	-0.308962	-0.633878	1.18646	-1.74829	-1.91921	8.18207	8.7452	-0.563128
8043697	57730	ANKRD36B	-0.686482	-0.375358	-0.141797	-0.290038	-0.540338	-0.0507294	0.525567	-0.908036	-0.900902	-1.64332	-1.88466	8.45704	9.02012	-0.563079
7922410	26806	SNORD44	-0.0382667	-0.282305	-0.741828	-0.662982	-0.900613	-0.224086	-0.873893	0.178357	-0.612944	-1.72285	-0.851385	7.97864	8.54125	-0.562614
7978776	55320	C14orf106	-2.01307	-1.12677	-0.499082	-1.01407	-0.743683	-0.0950301	1.01086	-1.83788	-0.613307	0.0872438	0.366939	5.93058	6.49293	-0.562346
7971866	81624	DIAPH3	-2.12718	-1.46695	-1.31375	-1.03751	-0.963301	0.112663	1.70814	-2.37796	-0.0687796	0.208807	2.07093	6.8004	7.36265	-0.56225
8107706	4001	LMNB1	-1.45276	-1.10826	-0.984442	-0.628879	-1.82769	-0.538465	1.75265	-2.72317	-0.678021	-0.215571	1.30619	8.6929	9.25507	-0.562176
7948908	9302	SNORD26	-0.595595	-0.650979	-0.766143	-1.10566	-1.07465	-0.438924	-0.362437	-0.407563	-0.365543	-1.89376	-0.0826638	8.52782	9.08995	-0.56213
8054054	57730	ANKRD36B	-0.897725	-0.4843	-0.36835	-0.0240304	-0.637429	-0.0453446	0.740509	-0.837163	-0.567537	-1.80532	-1.45584	9.15945	9.72053	-0.561085
7976200	801	CALM1	-1.55716	-0.503292	-0.247169	-0.811029	-0.779305	-0.291282	0.829687	-0.704494	-0.497943	-1.46634	-0.369103	9.06964	9.63031	-0.560667
7984475	10391	CORO2B	-0.811609	-0.95804	-0.182393	0.423736	-0.830376	-2.21704	0.132421	-0.623544	0.310468	-2.07911	-1.30735	8.38823	8.94819	-0.559961
7930927	22876	INPP5F	-1.31816	-1.07767	-0.229552	-1.23303	-0.644363	-0.102597	0.219154	-0.88485	-0.800233	-0.0761311	0.110295	7.05244	7.60917	-0.556731
7927710	983	CDC2	-2.74666	-1.48576	-1.41038	-0.827829	-1.84534	-0.088424	1.95886	-2.54899	-0.976289	0.713932	2.28924	7.10867	7.66453	-0.555862
7897737	374946	C1orf187	-1.00815	-0.696672	-1.14435	-0.278955	-0.227514	-0.903669	-0.484573	-1.10347	-0.951172	0.0533454	-0.704366	7.46086	8.01511	-0.554254
8139859	2990	GUSB	-1.07957	-0.551024	-0.989824	-0.303612	-0.510999	-0.306889	-0.396197	-1.21201	-0.936094	-0.721878	-0.181971	8.49657	9.0507	-0.554135
7975292	5890	RAD51L1	-0.72708	-0.553267	-0.939451	-0.753941	-0.30811	-0.3368	0.159868	-1.7794	-0.593809	-0.646627	-0.790401	7.21151	7.76456	-0.553054
8117330	8350	HIST1H3A	-0.977525	-1.92854	-0.403355	-0.669919	-1.20154	-0.396977	-0.358903	-0.0436955	-0.209142	-1.45094	1.45074	6.14147	6.69446	-0.552996
8012285	9196	KCNAB3	-0.535371	-0.936387	-0.859412	-1.08006	0.173569	-0.429652	0.19423	-0.837337	-0.391662	-2.07796	-0.0989413	5.10076	5.65282	-0.552062
7922404	60674	GAS5	-0.352245	-0.0478608	-0.462876	-1.00858	-0.918843	0.0296422	-1.06006	0.660879	-0.377413	-1.72278	-0.873101	6.11441	6.66524	-0.550829
7956867	8091	HMGA2	0.0340745	-0.696582	-0.375329	0.195445	-2.48649	-0.773254	0.0294952	-0.186919	0.26462	0.614591	-2.02852	6.34922	6.89999	-0.550762
8105436	4214	MAP3K1	-1.7454	-0.570846	-1.41376	-0.438668	-1.04937	0.833221	0.420344	-1.22642	-0.239909	-1.94391	0.484204	9.38806	9.93858	-0.550519
7958202	50515	CHST11	-1.07616	-0.913881	-1.73563	-0.486832	-0.350098	-0.10172	0.108497	-0.805988	-0.324002	-0.75783	0.0712688	8.98002	9.52892	-0.548901
8043100	9168	TMSB10	-0.410583	-1.28887	-1.12636	-0.182537	0.0554886	0.025643	-0.311406	-0.817825	-0.975748	-0.545386	0.448954	11.167	11.7157	-0.548783
8084739	401105	FLJ42393	-0.306952	-0.405669	-0.81067	-0.560562	-0.335651	-0.348108	0.207963	-0.438317	-0.588968	-0.103415	-1.40837	6.42263	6.97021	-0.547585
8131957	29887	SNX10	-1.09993	-1.64246	-0.771619	-1.64225	-0.486023	1.54264	-1.25971	-1.30258	-1.39321	1.34091	0.668262	7.34256	7.88972	-0.547153
8125048	23564	DDAH2	-1.25728	-0.921795	-1.21682	-0.341546	-0.487718	-1.05987	-1.16051	0.737158	-1.21369	-0.845615	0.0503839	5.45182	5.99884	-0.547023
7972828	55608	ANKRD10	-0.353592	-0.991515	-0.651097	-0.477461	-0.611003	-0.0950716	0.137566	-0.473497	-0.498236	-0.611613	-0.889713	8.86377	9.41048	-0.546706
8080810	5793	PTPRG	0.00848023	-0.870928	-0.681403	-0.201835	-1.22978	0.291249	-0.400758	-0.989418	-0.686919	-0.223966	-1.13972	8.5226	9.06888	-0.546281
8053744	729171	ANKRD20B	-1.27573	-0.594018	-0.414225	-1.45271	-0.186653	0.0944976	-0.439127	-0.760196	-0.669111	0.238124	-0.939553	6.03569	6.58195	-0.546257
8161288	79937	CNTNAP3	-0.916759	-0.519947	-1.07866	-0.725133	-1.23854	0.611074	0.182364	-1.02571	-0.29745	0.788548	-1.12847	7.77163	8.31739	-0.545755
7921099	1382	CRABP2	-2.07915	-0.354105	-1.85327	-0.0465286	-1.13874	-0.455293	-0.259528	0.448459	-0.952556	1.31028	-0.556389	5.86544	6.41115	-0.545718
8095048	81608	FIP1L1	-0.700483	-0.501676	-0.50987	-0.747909	-1.11666	0.19673	-0.0569574	-0.359252	-0.148546	-1.47733	-0.738757	9.2498	9.79517	-0.545373
8069508	729171	ANKRD20B	-1.20276	-0.767708	-0.606833	-0.566008	-0.367775	-0.286152	0.423923	-1.81375	0.267514	0.288042	-0.78766	5.08267	5.62755	-0.544884
8053737	729171	ANKRD20B	-0.428605	-0.1568	-0.515915	-0.256385	-1.12972	-0.353548	-0.323788	1.24417	-1.29647	-0.564049	-1.41981	4.0257	4.56919	-0.543488
8149612	11178	LZTS1	-0.323078	-1.40804	-1.8162	-0.440144	0.551598	-0.205235	0.996963	-1.53085	-1.99841	1.03512	-0.64454	7.12015	7.66317	-0.543022
8021470	5366	PMAIP1	-0.298117	-0.11126	-0.936444	0.557254	-2.558	-0.823407	-0.104532	-0.672819	0.256625	-0.774119	-0.694082	5.67914	6.22187	-0.542727
8045768	151188	ARL6IP6	-1.20645	-0.738961	-1.04325	-0.753961	-0.863604	-0.324917	0.591787	-1.88887	-1.07502	0.023253	0.113103	7.54718	8.08982	-0.542641
8006187	79915	ATAD5	-1.11731	-0.766213	-1.07516	-1.14195	-1.40682	-0.384185	1.27443	-2.04225	-0.101686	-0.200436	0.810358	7.05211	7.59467	-0.542569
8063923	28231	SLCO4A1	-1.99821	-0.0783217	0.0421453	-0.851399	-0.860525	-0.961826	-0.873838	-0.519884	-0.0986789	-1.00082	-0.276928	6.58029	7.1227	-0.542416
8151496	619279	ZNF704	-1.68572	-0.103226	0.433026	-0.67435	-0.384204	0.256117	0.649756	-0.525934	-0.327041	-3.04999	-1.51339	7.30289	7.84497	-0.542082
8131996	9586	CREB5	-0.606927	-0.955369	-1.14516	-0.37801	0.597872	-0.172262	0.561558	-1.44793	-0.521352	1.31437	-1.3575	7.65021	8.19157	-0.541357
8013753	83871	RAB34	-0.0754323	-1.05233	-1.13712	-0.111105	-0.304582	-0.0867288	0.0398924	-1.14291	-0.349946	-1.38019	-0.0334823	7.28815	7.82867	-0.540516
7989501	771	CA12	-1.92725	0.134292	-1.82386	-0.207945	-0.833537	-0.0937007	-1.40124	-0.963119	-2.02888	4.12137	-0.173788	9.78471	10.324	-0.539292
8160168	158326	FREM1	0.0955145	-1.36135	-0.801338	-1.6556	0.0129431	-0.358764	-0.300263	-0.0778964	-1.12093	-1.69304	0.0829938	5.78025	6.31789	-0.537636
8015396	9001	HAP1	-1.28123	-0.0750163	-0.976945	0.00260177	-0.604848	-0.360086	-0.762232	0.766291	-0.854782	-1.45687	-0.154052	6.57825	7.11588	-0.53763
8133108	677803	SNORA15	-0.800337	-0.178751	-0.588776	-0.72251	-0.516536	0.23511	-0.349266	-0.699766	-0.698318	-1.49361	-0.447881	6.12226	6.65981	-0.537547
8149264	79660	PPP1R3B	-1.31453	-0.661273	-0.732874	-0.436835	-0.938655	0.597192	-0.810758	-0.670238	-0.773189	0.570777	0.104899	7.08546	7.62164	-0.536176
8040712	1058	CENPA	-1.83975	-1.32116	-0.764854	-0.717985	-1.74369	-0.544729	1.44213	-1.39234	-0.520441	-0.41762	1.21769	7.26871	7.80438	-0.535664
8018786	439921	MXRA7	-1.39473	-0.709789	-0.975912	0.296763	-0.874695	0.626278	0.179922	-0.76339	-1.11306	-1.25655	-0.857398	5.23992	5.77474	-0.53482
7948898	9298	SNORD31	-0.634347	-0.608692	-0.431306	-1.0139	-1.03817	-0.134465	0.02347	-0.305521	-0.476297	-1.58442	-0.501723	6.63874	7.17331	-0.53457
8008682	124540	MSI2	-0.909305	-0.477079	-0.641613	-0.0116086	-0.774995	-0.129463	0.478003	-0.993269	-0.401908	-1.29348	-0.615621	9.33086	9.86507	-0.534208
8069770	2897	GRIK1	1.01965	-1.12141	-1.40186	-3.10931	-0.517818	-0.142235	0.0445574	-0.815846	0.22259	0.586493	-2.03301	5.15099	5.68503	-0.534042
8019074	4884	NPTX1	0.3221	-1.97304	-1.49694	0.264634	-0.378817	-1.15548	-0.327277	0.553406	0.337371	0.793529	-3.27374	5.94348	6.47708	-0.5336
8019842	7298	TYMS	-1.69037	-1.28304	-1.67653	-0.942044	-1.41834	-0.182988	1.45904	-3.15758	0.0129974	-0.199895	0.116778	9.22576	9.75885	-0.533082
8100292	285527	FRYL	-0.349195	-0.772825	-0.378862	-0.325185	-0.758965	-0.00388441	0.799851	-1.26261	-0.524443	-1.61673	-0.736131	8.33492	8.86744	-0.532521
8099581	254251	LCORL	-0.906987	-0.683395	-0.477457	-0.606156	-0.771861	-0.0649656	-0.270675	-0.666557	-0.148802	-1.47	0.0134824	7.29409	7.82586	-0.531774
8042942	3099	HK2	-1.68895	-1.14335	-0.878202	-0.718957	0.451023	1.1491	-0.967628	-1.26161	-1.27516	-1.07172	1.16584	8.0616	8.59317	-0.531566
7993458	89927	C16orf45	-0.132923	-0.341833	0.0477413	-0.806628	-0.886215	-0.819098	-0.179549	-1.0825	-0.767544	-0.507269	-0.557	7.91032	8.44131	-0.530986
7916018	51336	LOC51336	-1.47905	-0.433109	-0.51847	-0.830457	0.0187557	0.436267	0.216796	-0.748618	-0.811514	-0.184185	-0.216018	5.20968	5.7405	-0.530818
8124859	29113	C6orf15	0.13071	-0.787448	-0.819035	-0.775426	-1.44633	0.647904	0.58186	0.190104	-2.54129	-0.935779	-0.988184	5.94177	6.4723	-0.530533
8134552	10095	ARPC1B	0.397751	-1.24113	-1.62261	0.158603	-0.531312	-0.673622	-0.692995	-1.43933	-0.726897	0.39822	-0.0943724	8.38346	8.91393	-0.530473
8117377	3008	HIST1H1E	-0.707787	-0.777872	-0.699257	-0.370387	-1.35071	-0.42969	0.667425	-1.04088	-0.267666	-0.934551	0.893296	11.2028	11.733	-0.530245
8163002	9314	KLF4	-0.403192	-0.0784955	-0.144398	-0.287176	-0.290225	-0.781972	-0.41718	0.945197	-1.09044	-0.564124	-1.13865	6.25129	6.78116	-0.529876
7938348	7465	WEE1	-0.406774	-0.667657	-0.390883	-0.27033	-1.71785	-0.317833	0.818278	-1.18324	-0.208138	0.267419	-1.18911	8.28136	8.81098	-0.529617
7987279	440270	GOLGA8B	-0.297075	-0.463478	-0.594109	0.0883582	0.197276	0.0272026	0.126636	-0.966093	-0.951601	-1.4088	-1.12619	7.76227	8.2918	-0.529527
7971780	4752	NEK3	-0.70208	-0.737735	-0.320916	-0.648771	-1.41207	-0.132085	-0.401069	-0.185785	-0.391165	-0.510832	0.138586	6.04984	6.57811	-0.52827
8043621	10865	ARID5A	-0.553153	-0.467815	-0.0819725	-0.66943	-0.0286819	-0.310261	-0.528176	-0.124231	-0.677795	-0.907152	-0.398894	5.97585	6.50412	-0.528264
7984540	9493	KIF23	-2.57355	-1.37556	-0.963467	-0.776101	-1.35546	-0.0384882	1.81799	-1.94023	-0.625286	0.248035	1.84678	8.70885	9.23681	-0.527958
7977397	1397	CRIP2	-0.683872	-1.69362	-1.34488	0.0167177	-0.41303	-0.247906	0.150252	-0.884237	-0.622336	0.231136	-0.500428	8.98982	9.51773	-0.527907
7938329	677808	SNORA23	-0.980928	-0.326329	-0.647406	-0.6354	-0.504233	-0.0503094	-0.117058	-0.690124	-0.597015	-1.01488	-0.259747	7.64136	8.16873	-0.527363
8097792	8944	SNORD73A	-0.500513	-0.102819	-0.552426	-0.567916	-0.523846	-0.232202	-0.321729	-0.543163	-0.479626	-2.10938	-0.718804	6.74486	7.27139	-0.526529
8105144	55104	FLJ10246	-0.517024	0.182862	-0.375018	-0.346967	-0.358195	-0.161995	0.340109	-0.905277	-0.343586	-1.94016	-1.12774	7.50525	8.03136	-0.526104
7961275	50838	TAS2R13	-0.804473	-0.739706	-0.248988	-0.446556	0.274064	0.763546	0.22949	-1.40698	-0.657163	-1.37894	-1.35691	5.85711	6.38218	-0.525078
7919619	723790	HIST2H2AA4	-1.30745	-1.127	-1.27286	-0.444744	-0.699582	-0.129413	1.68634	-1.43736	-0.386258	-0.138494	0.542257	9.74303	10.2669	-0.523849
8138592	29896	TRA2A	-0.519404	-0.104396	-0.0451795	-0.558867	-0.262487	0.30169	0.256523	-0.574014	-0.67989	-1.89356	-1.6122	8.49157	9.0149	-0.523337
7967685	2054	STX2	-0.377347	-1.06967	-0.694693	-0.661146	-0.485845	-0.126561	0.10506	-1.39125	-0.53619	-0.467013	-0.144335	8.1303	8.65344	-0.52314
8075310	3976	LIF	-0.235587	-0.596964	-2.25496	-0.0294399	-0.993438	-2.61638	-1.09256	0.161887	-0.298926	1.23818	-0.965127	5.64826	6.17133	-0.523062
8068280	3460	IFNGR2	-0.52702	-0.997838	-0.617012	-0.632729	-0.54125	-0.612637	-0.112076	-1.11867	-0.638955	-0.368087	-0.0758268	8.21991	8.74239	-0.522484
8138930	441212	RP9P	-2.22073	-0.267035	-0.746109	-1.01371	-1.00289	0.455364	-0.216049	-1.13974	-0.233909	-0.958149	-0.0940286	8.02509	8.54726	-0.52217
7979455	6252	RTN1	-0.369993	-0.600174	0.526328	-1.19879	0.403171	-0.533075	-0.237971	-1.09059	-0.487521	-2.96019	-1.72055	6.71261	7.23449	-0.521877
8104693	23037	PDZD2	-0.47186	-0.59922	0.106082	-0.185975	-1.10877	-0.489999	0.244641	-0.115318	-1.56519	-0.236513	-1.17538	5.63063	6.15197	-0.521344
8179827	1192	CLIC1	-0.423322	-0.891581	-0.740164	-0.902622	-0.737143	-0.498296	-0.0672226	-0.634509	-0.751238	-0.362726	0.240519	9.51404	10.0337	-0.519642
7993622	162073	LOC162073	-0.0242165	-0.55447	-0.370961	-0.588359	-0.457578	-0.690389	-0.68384	-1.07585	-1.20712	-0.227212	0.293428	6.87563	7.39498	-0.519355
7950067	1717	DHCR7	-0.971559	0.152981	-0.636711	0.403603	-0.194137	-0.0679821	-0.911382	-2.22089	-0.895615	-0.979886	1.10017	9.99769	10.517	-0.519308
8077441	8553	BHLHB2	-0.10087	-0.29325	-0.509125	-0.322211	-1.02036	0.460991	-0.00901134	-0.427956	-1.29233	-0.123324	-0.371722	8.8364	9.35471	-0.518311
8168146	24137	KIF4A	-1.76525	-1.27324	-1.07719	-0.629892	-1.69741	-0.320016	2.17363	-2.57884	-0.419085	0.272226	1.84433	8.16198	8.67945	-0.517474
8117408	3012	HIST1H2AE	-1.08437	-1.11	-0.509011	0.0981092	-0.988774	-0.693966	1.33245	-1.01793	-0.591232	-0.80543	1.0971	5.81003	6.32748	-0.517454
8164217	64855	FAM129B	-0.272698	-0.531349	-0.568132	0.0159747	-1.18832	-0.94919	-0.655821	-0.452651	-0.676885	0.816155	0.128208	8.09585	8.61324	-0.517389
7950906	1075	CTSC	-0.0711542	-0.777278	-0.884275	-1.18762	-1.36637	-0.659827	-0.154139	-1.82832	-1.85838	3.35714	-0.605078	7.94987	8.46721	-0.517341
8026300	976	CD97	-1.02388	-1.21817	-1.74092	0.267894	-0.669919	-0.55885	0.613453	-0.00540079	-0.702322	-0.75176	0.340064	8.25973	8.77703	-0.517304
8037991	3978	LIG1	-1.00573	-1.02565	-1.24535	-0.294325	-0.695362	-0.367601	0.487707	-1.65126	-0.486693	-0.810112	0.287867	7.2532	7.76986	-0.516659
8062852	11142	PKIG	-0.889431	-0.0760845	-0.624062	-1.06049	-0.274119	0.186727	-0.331916	-1.01737	-1.70816	0.175176	-0.0247567	7.67753	8.19393	-0.516399
8031176	114823	LENG8	-0.620692	-0.45298	-0.435034	-0.247047	-0.0465861	0.0959985	0.0714292	0.0520713	-0.532971	-1.01662	-1.08837	8.54195	9.05823	-0.516285
8124040	6310	ATXN1	-1.56251	-0.204862	0.0755074	-0.208743	-1.29871	0.269484	0.178658	0.133754	-0.795995	-0.406103	-0.990795	8.24304	8.75899	-0.515951
8047778	26798	SNORD51	-0.786105	-0.022552	0.172253	-0.893887	-1.2103	-0.215318	-0.656348	-0.27097	-0.33046	-1.35924	-0.625412	4.13336	4.64899	-0.515632
8059244	79586	CHPF	-0.738471	-1.31664	-1.769	0.242652	0.0298588	-0.159887	-0.956286	-0.366874	-1.05245	-0.312697	0.226612	8.62265	9.13817	-0.515518
7937020	4288	MKI67	-2.82692	-2.03063	-0.991996	-0.0181646	-1.77108	-0.407442	2.74603	-3.11403	-0.333143	0.203757	2.09413	8.56198	9.0772	-0.515222
7918300	84722	PSRC1	-0.224311	-2.15751	-1.23916	-0.682328	-0.855258	-0.170465	1.72513	-1.704	-1.26207	-0.097978	0.221327	7.98555	8.50075	-0.515198
7901054	1263	PLK3	-0.622867	-0.197502	-0.425369	-0.0870293	-1.00999	-0.0169529	-1.71915	-0.166314	0.100941	-0.515813	-1.0496	6.75528	7.27001	-0.51473
8179683	11270	NRM	-0.724338	-1.32924	-1.45964	-0.8887	-1.43165	-0.563743	1.04569	-1.26649	-0.836356	-0.0170501	0.579804	7.19674	7.71133	-0.514584
7936637	641451	SNORA19	-0.409351	-0.735611	-0.21212	-0.685595	0.224806	0.238628	-0.221406	-1.17976	-0.216519	-1.0938	-1.12798	4.23046	4.74468	-0.514219
7926983	1390	CREM	-0.945261	-0.695958	-0.461963	-1.11061	-0.316102	-0.00732767	-0.317765	-1.05424	-0.427865	-0.520855	-0.225102	5.35643	5.86973	-0.513294
8136918	7791	ZYX	-0.0966901	-1.67934	-1.66756	-0.157054	0.50205	-0.057281	-0.0853248	-1.00463	-1.09898	-0.735504	-0.0121418	9.07757	9.59045	-0.51288
8013804	147015	DHRS13	-0.979116	-0.969372	-0.943047	-0.642168	-0.301267	-0.149387	0.287857	-0.779994	-0.936669	-1.03113	0.117366	8.07541	8.58803	-0.512618
8084880	3280	HES1	-0.68099	-0.551957	-0.247844	-0.983393	-0.507062	0.0661339	-0.553729	0.134163	-0.498913	0.248029	-0.522788	8.19324	8.70542	-0.51218
8140196	442582	STAG3L2	-0.599077	-0.143141	-0.51854	-0.225426	-0.425335	-0.186377	0.2933	-0.0259679	-0.806466	-0.936389	-0.849966	9.84422	10.3561	-0.511914
8155214	9833	MELK	-1.89258	-0.903773	-1.07123	-0.991132	-1.22268	-0.159189	1.04811	-1.98088	-0.496171	0.333965	1.97347	8.74985	9.26171	-0.511863
7961031	1663	DDX11	-1.34167	-0.786172	-1.11271	-0.248701	-0.867292	-0.351081	0.700743	-1.51517	-0.482641	-0.496641	0.480544	7.81449	8.32617	-0.511689
8079060	7433	VIPR1	-1.83774	0.316263	-0.132024	-0.170868	-3.70935	-0.600731	-0.211192	-0.0443129	0.172033	0.113762	-1.72803	6.36313	6.87478	-0.511655
8042195	130872	AHSA2	-1.05249	-0.642607	-0.471591	-0.499282	0.00911555	0.0678666	-0.0741017	-0.593174	-0.52977	-0.477988	-0.954245	7.9854	8.49533	-0.509929
8002322	283970	PDXDC2	-0.637686	-0.332341	-0.0372259	-0.506412	-0.485523	0.389176	-0.526893	-0.685855	-0.78159	-0.88141	-0.816188	7.7576	8.2675	-0.509905
8103922	836	CASP3	-0.816179	-0.836372	-0.349923	-1.64587	-0.495419	0.310994	-0.0337031	-1.27333	-1.00189	-0.800907	0.131355	7.82298	8.33257	-0.50959
7919715	81611	ANP32E	-1.09187	-0.848398	-0.637971	-0.72891	-0.878623	0.115268	0.4907	-2.03878	-0.630778	-0.361349	0.193345	8.08234	8.59169	-0.509348
8130374	26271	FBXO5	-1.72976	-1.03549	-0.93216	-0.990029	-1.35188	-0.198452	1.54789	-2.22959	-0.531827	-0.184411	1.31689	8.18028	8.68959	-0.509314
8144712	57604	C8orf79	0.72369	-0.637837	-0.619389	0.0301591	0.106672	-0.000198592	-0.119309	-1.24515	-1.22469	-3.40547	-0.252469	5.06457	5.57361	-0.509041
8119088	1026	CDKN1A	-1.53286	-0.880062	-0.410728	0.502281	-1.3643	-0.524095	-0.56165	-1.24855	0.0691523	-0.684513	-0.594403	7.6431	8.1509	-0.507805
8121784	2173	FABP7	0.35378	-0.122617	-0.219802	0.249097	-1.32395	-1.59404	1.24855	-0.541392	0.226358	-3.06202	-0.470127	10.6194	11.127	-0.507601
7961022	5858	PZP	-0.508727	-0.60758	-0.820355	-0.70805	-0.728041	-0.368826	0.109052	-0.874849	-0.52681	-0.696905	0.0111405	9.31707	9.82439	-0.507315
8121319	55084	SOBP	-1.18773	-0.662597	-0.0706929	-0.506781	-0.113004	-0.491766	0.0249845	-1.11089	-0.775172	-1.14615	0.0273904	7.23592	7.74255	-0.506626
7945014	1111	CHEK1	-0.57075	-0.945632	-0.885788	-0.568452	-1.20373	-0.0648471	0.527995	-2.52776	-0.360648	-0.248469	0.599362	8.63998	9.14643	-0.506457
8077728	442075	LOC442075	-0.829431	-0.467351	-0.866295	-1.06443	-0.873263	-0.289032	0.131623	-1.12318	-0.304303	-0.417709	-0.21111	6.97828	7.484	-0.505712
8099685	55203	LGI2	-0.816316	-1.32765	-0.286317	-2.49193	0.511149	0.313042	0.327049	-1.8234	0.873053	-2.58025	0.113562	6.33048	6.83531	-0.504838
8001067	440362	HERC2P4	-1.24483	-1.13341	-0.827525	-0.358224	0.139567	-0.151691	0.517988	-1.14481	-0.259268	-0.974775	-0.665982	5.12118	5.62572	-0.504541
8124385	8366	HIST1H4B	-0.586821	-1.70353	-0.72874	-0.642617	-0.108364	-0.306987	1.04	-2.34059	-0.292897	-0.594288	1.50614	7.92422	8.42837	-0.504149
7948902	9297	SNORD29	-0.658637	-0.652728	-1.46338	-0.88484	-0.705456	0.163605	-0.330234	-0.12516	-0.828764	-1.69205	-0.142817	8.17812	8.68164	-0.50352
8059854	10123	ARL4C	0.405434	-0.950678	-0.792106	0.843701	0.354861	0.164228	-0.538861	-0.599611	-1.51606	0.901432	-0.945125	8.9907	9.49308	-0.502378
8102560	4085	MAD2L1	-1.6644	-0.213616	-0.961368	-1.09332	-1.45395	-0.1653	1.29288	-1.17677	-0.786085	-0.749602	1.40228	7.73518	8.23663	-0.501451
7983306	79968	WDR76	-1.19048	-0.978359	-1.52606	-0.751353	-0.90809	-0.0197775	0.988264	-2.54569	-0.354489	-0.0887876	1.48149	7.52811	8.02843	-0.500322
8118634	6015	RING1	0.456458	-0.453346	-0.403629	0.523553	-0.338152	1.19621	-0.646676	-0.897733	-1.43497	-1.23491	-1.79709	4.5612	5.06086	-0.499659
7976818	767582	SNORD114-6	-0.139255	-2.67815	-0.308028	-0.00095115	0.24261	-0.0494634	0.115997	-0.0897699	-0.477478	-1.1851	-2.2504	3.64571	4.14511	-0.499402
8117225	51053	GMNN	-1.05783	-0.879161	-1.19887	-0.988419	-1.2148	-0.282718	0.372438	-1.91238	-0.570821	-0.479071	0.746422	7.68668	8.18542	-0.498745
7965040	22822	PHLDA1	0.144547	-0.405404	-0.390874	0.63827	-2.81543	-1.22437	-0.913399	-0.841548	0.634594	0.0239202	-1.14333	10.7111	11.2095	-0.498477
8140478	54103	tcag7,1314	-0.542055	-0.499118	-0.558842	0.0152669	-1.25689	0.108468	0.245625	-1.28785	-0.590413	0.159848	-0.910637	7.41038	7.90852	-0.498141
8167234	5935	RBM3	0.0360406	-0.638248	-1.07573	-0.340195	-0.681132	-0.722272	-0.00712928	-0.420876	-0.498245	-0.602439	-0.360448	7.58628	8.08442	-0.498135
7909681	5629	PROX1	-0.086434	-1.28926	-0.520766	0.833515	-2.21892	0.259618	0.192247	-0.284324	-0.17855	-1.69814	-1.11337	7.47743	7.97519	-0.497758
7955195	10024	TROAP	-1.96966	-1.1456	-1.12056	-0.405268	-1.49065	-0.282239	1.81987	-1.80732	-0.492474	-0.409854	1.21753	7.26488	7.7626	-0.497726
7982294	440261	MGC131512	-1.31631	-0.817564	-0.973452	-0.568756	-1.19956	0.254285	1.72948	-1.51324	-0.371459	-1.12439	0.555143	5.95182	6.44871	-0.496888
8005157	9487	PIGL	-0.54637	-0.37925	-0.650864	-0.872459	0.155798	0.375599	-1.03201	-0.086851	-0.352243	-0.427031	-0.878138	6.91113	7.40763	-0.496496
8127031	4172	MCM3	-0.838209	-0.919206	-1.35815	-0.801305	-1.15552	-0.424335	1.06408	-2.97461	-0.672219	-0.1171	1.2586	8.44403	8.94017	-0.496137
8042038	56969	RPL23AP13	0.00999143	-0.453171	-1.03547	-0.854528	0.0369864	0.0429361	0.511249	0.254663	-1.9847	-2.067	-0.710356	7.16726	7.66288	-0.495618
7957665	2004	ELK3	-0.0236474	-0.590663	2.094e-06	-0.756512	-0.572914	-1.03645	-0.30353	-0.922219	-0.165903	0.38032	-0.468503	7.33222	7.82774	-0.495519
7944722	84959	UBASH3B	0.105133	-0.984884	-0.958476	0.397343	-2.82442	-0.352504	-0.143506	-1.30756	-0.707093	1.79845	0.209473	7.39186	7.88716	-0.495296
7958749	10019	SH2B3	-0.837663	-0.721428	0.0290963	0.154603	-1.43514	-1.46364	-0.136287	0.0436695	-0.459839	-0.658886	-0.113623	7.26617	7.76111	-0.494939
8018652	114804	RNF157	-1.22311	-0.67752	-0.387698	-0.901057	-0.814921	-0.529382	-0.432702	-0.66442	-0.634157	-0.708224	-0.0900814	8.38448	8.87922	-0.494736
8042283	29094	HSPC159	-1.38298	-0.0900101	-0.134087	-1.00939	-0.625747	-0.130855	-0.901863	-0.993648	-0.451469	-0.706855	-0.181806	8.30298	8.79768	-0.4947
8178220	3115	HLA-DPB1	-1.26929	-1.04478	-0.441912	-0.481353	-1.30939	0.619297	-1.15676	1.19578	-0.419018	-2.05912	0.262378	3.72063	4.2147	-0.494075
7982358	9824	ARHGAP11A	-2.32241	-1.34341	-0.959399	-0.775506	-0.582714	0.134016	1.70649	-1.69023	-0.151183	0.103135	0.942099	8.5364	9.02929	-0.492886
8130580	677812	SNORA29	0.0344402	-0.33325	-0.369862	-0.811039	-0.657154	0.325777	-0.253032	0.925028	0.0442037	-2.56466	-1.41206	5.64055	6.13344	-0.492885
7908041	3915	LAMC1	-0.236793	-0.890727	-0.263864	0.478519	-0.798156	-0.207225	-0.649736	-1.76644	-0.160313	0.591408	-0.558268	10.1046	10.5966	-0.491923
7951157	79780	CCDC82	-0.417737	-0.659822	-0.733551	-0.406853	-0.717677	-0.385576	0.133401	-0.748521	-0.744022	-0.291596	-0.369458	7.06167	7.55348	-0.491807
8100378	402176	LOC402176	-0.477898	-1.1054	-0.468133	-0.555392	0.0529239	0.409257	-0.389327	-0.397164	-0.189909	-1.92099	-1.02755	5.75244	6.24393	-0.491494
7955736	9700	ESPL1	-1.59116	-1.49997	-1.4093	-0.411201	-1.18162	-0.296754	1.48295	-1.21186	-0.459339	-0.203155	1.24127	6.7083	7.199	-0.490698
7939546	3732	CD82	-0.954895	-1.92988	-0.524103	-0.682663	-1.31383	-0.13875	-0.86766	-1.429	-0.0171778	-0.920453	0.448066	8.0768	8.56735	-0.490551
7947248	81930	KIF18A	-1.36781	-0.829645	-0.641429	-1.02596	-1.3387	-0.739292	1.94243	-1.4512	-0.38884	0.511442	0.076095	7.56081	8.05096	-0.490148
8140463	10875	FGL2	-0.201963	-0.502295	-0.452316	-0.026142	-0.985559	-0.105719	0.195314	-1.28725	-2.13527	0.378475	-1.92307	5.05584	5.54587	-0.490036
8171087	28227	PPP2R3B	-0.523307	-0.217784	-0.540225	-1.18423	-0.980511	-0.807845	-0.114608	-1.11832	0.247047	-1.12953	0.0118721	4.81536	5.30471	-0.489349
8125919	2289	FKBP5	-0.159883	-0.469923	-0.509379	-0.638452	-0.655008	-0.0116866	-0.219747	-1.36475	-0.673459	-1.6807	-0.175548	7.29381	7.7831	-0.489299
8068022	114614	MIRN155	-0.862076	-0.902546	-0.836468	-0.241752	-0.94832	0.585662	-0.301512	-0.147984	0.193205	0.144253	-0.707404	4.16816	4.65745	-0.489292
7966878	11113	CIT	-1.67705	-1.00488	-0.540511	-0.379467	-2.09454	-0.447419	1.98108	-2.2606	-0.134678	0.0798219	1.09995	8.1394	8.62729	-0.487887
8057990	91526	ANKRD44	-0.961385	-0.84584	0.0313648	-0.134463	-0.393486	-1.23726	0.057563	-0.822376	-0.513959	0.127798	-0.322696	6.5447	7.03257	-0.487874
8138289	2115	ETV1	-0.533199	0.230535	-1.46799	0.247207	-2.32359	-2.93423	0.684978	-0.711889	0.711818	-0.645891	-1.62727	9.90735	10.3947	-0.487324
8109120	134265	AFAP1L1	-0.544151	-0.741772	-0.476325	-1.10183	-0.484064	0.116894	0.181849	-1.12535	-0.878609	-0.742347	0.571318	6.21008	6.69731	-0.487226
8166563	677773	SCARNA23	-0.521547	-0.821574	-0.907798	-0.514505	-0.408836	-0.309098	0.313855	-1.48959	-0.445136	-0.810954	-0.867249	3.12097	3.60816	-0.487191
8133434	7458	EIF4H	-0.151494	-0.192398	-0.550709	-0.00311116	-1.27527	-0.716408	-0.248463	0.148973	-0.0431014	-0.483383	-0.547864	9.41257	9.89958	-0.487009
8120176	135398	C6orf141	0.281313	-1.70512	-0.60979	0.0902344	-1.80678	-1.51554	0.125274	0.0646012	-1.00749	-0.438701	-0.987627	6.26259	6.74842	-0.485834
8120719	135228	CD109	0.247331	0.204283	0.204109	0.0136617	-2.2218	-1.04907	-0.116802	0.0301068	-0.845254	3.30402	-0.591905	7.31453	7.8002	-0.485664
7962827	677793	SNORA2A	-0.618383	-1.05803	-0.51313	-0.445487	-0.394361	-0.422171	0.107299	-1.1004	-0.433901	-0.415439	0.142811	4.34651	4.83207	-0.485564
7954899	1272	CNTN1	-0.427826	-3.75432	0.0958674	1.06552	-0.666641	-0.238809	0.121529	-0.111424	0.225428	-0.0712437	-0.822309	4.71373	5.19873	-0.484998
7950990	120103	SLC36A4	-0.655564	-0.561111	-0.521485	-0.793934	-0.589392	0.0665726	-0.753833	-1.22166	-0.530534	-0.182007	0.440317	7.9159	8.40069	-0.484791
8043687	375248	ANKRD36	-0.915549	-0.40447	-0.272046	-0.125842	-0.016782	0.184866	0.761098	-1.06233	-0.721638	-1.59252	-1.4544	7.62755	8.11177	-0.484222
8096385	8916	HERC3	-1.41559	-0.668034	-0.827254	-0.398286	-0.633827	0.655439	-0.0205677	-1.16276	-0.773192	0.349714	-0.116684	7.74893	8.23268	-0.483755
7951034	654320	SNORA8	-0.881664	0.0252232	-1.01102	-1.53874	-0.528922	0.120652	-1.20921	-0.155147	-0.253419	-0.259958	-0.066634	7.86555	8.34874	-0.483191
7955184	5630	PRPH	-0.467982	-0.301555	-0.93552	-0.343253	-0.659421	0.0169406	-0.210784	-0.443011	-0.0345742	-3.04768	-0.553502	6.27684	6.75968	-0.482833
8137670	5154	PDGFA	-1.46641	-1.26731	-1.26583	-1.36538	-0.809566	-0.00286932	-0.945882	-0.027586	0.224957	-1.06515	0.746593	7.78642	8.26891	-0.482491
8005765	26118	WSB1	-1.09918	-0.251049	-0.552425	-0.658187	-0.0387264	0.620986	0.0981652	-0.871341	-0.467217	-1.16383	-0.910697	10.0817	10.5639	-0.482222
7948741	26229	B3GAT3	-0.165336	-0.586264	-1.04923	-0.514439	-0.597139	-0.226877	-0.841751	-1.27692	-0.43729	0.0255859	-0.286588	7.83379	8.31583	-0.482039
8144516	90459	THEX1	-0.571786	-0.623588	-0.513121	-0.602988	-0.572366	-0.0699151	0.130369	-1.05455	-0.881124	1.01261	-0.0805958	7.52704	8.00899	-0.481952
8054467	151011	SEPT10	-0.306365	-0.967793	-0.655009	-0.552138	-0.465448	0.0122799	0.315967	-1.24795	-0.519347	-0.175978	-0.169467	7.5313	8.01322	-0.48192
7961279	50840	TAS2R14	-0.738501	-0.536816	-0.600322	-0.494968	-0.0810288	0.563676	0.515445	-1.05603	-0.5334	-1.24989	-0.941076	6.86894	7.35057	-0.481635
8121392	285753	C6orf182	-1.20113	-0.333922	-0.456667	-0.983617	-1.01777	0.51122	0.416996	-1.964	-0.250656	-0.329749	0.0692105	6.72589	7.20753	-0.481635
8176375	6192	RPS4Y1	-0.148247	-0.67409	-0.250719	-0.0237153	0.380489	-0.227777	-0.375537	0.495389	-0.123181	-4.97341	-1.5233	6.94432	7.42592	-0.481602
8001946	653319	LOC653319	-0.571944	-0.689688	-0.448905	-0.155883	-0.129979	0.0732293	0.500376	-0.981954	-0.552644	-1.48654	-1.13313	7.45452	7.93455	-0.480032
8063043	11065	UBE2C	-2.51821	-0.82163	-0.97032	-0.911594	-1.6675	-0.569608	1.6724	-1.22816	-0.330347	0.23279	1.16991	7.82532	8.30469	-0.479369
8176698	246126	CYorf15A	-0.980622	0.0431144	0.114303	-0.371963	-0.0329739	0.0957396	-0.323963	-0.320944	-0.275383	-4.18666	-1.1878	5.81451	6.2937	-0.479187
8156404	84270	C9orf89	-0.375069	-0.367525	-0.385856	-0.751569	-0.7237	-0.928017	-0.629041	0.184029	-0.698667	-0.424778	-0.579961	7.03299	7.51171	-0.478728
7990027	80035	C15orf28	-0.511797	-0.310913	0.2084	-0.712328	-0.191281	0.509404	0.323083	-0.272031	-0.0744072	-1.73592	-1.14442	6.36208	6.84067	-0.478598
7986411	4205	MEF2A	-0.796383	-0.588096	-0.629116	-0.493052	-0.868164	-0.292736	-0.0283281	-0.706196	-0.490313	-0.30847	-0.880009	8.46944	8.94732	-0.477873
8117034	2766	GMPR	-0.110985	-0.590161	-1.66703	-0.0655339	-1.24801	-0.773612	0.876841	-1.15308	-0.769484	0.175589	-0.502077	6.07374	6.55154	-0.477803
8072687	4174	MCM5	-0.56598	-1.38874	-1.69611	-0.362794	-1.00177	-0.779284	1.00059	-2.7589	-0.254502	0.43748	1.04617	8.06389	8.54168	-0.477794
7969835	5095	PCCA	-0.722605	-0.459312	-0.143459	-0.378382	-0.398208	-0.256779	-0.469479	-0.221992	-0.30574	-0.701196	-0.859312	7.51663	7.99415	-0.477517
7961285	259295	TAS2R49	-0.849674	-0.329339	-0.331621	-0.750731	0.0709144	0.652422	0.458977	-0.87993	-0.512563	-1.23484	-1.27037	6.41415	6.89084	-0.476697
8007919	55073	LRRC37A4	-0.895131	-0.469304	-0.841531	-0.635531	-0.695204	-0.0218261	0.205919	-0.828263	-0.716992	-0.912046	-1.00729	7.63832	8.11492	-0.476598
8046283	2571	GAD1	-0.683511	-0.841217	-1.27501	0.109524	0.551582	-0.814379	0.0785148	0.00764967	-0.12588	-3.79544	-0.993212	8.19301	8.66912	-0.476104
8005814	51701	NLK	-1.08964	-0.53852	-0.0656884	-0.295391	-0.249349	-0.0522841	-0.129283	-0.155717	-1.56285	-0.670398	0.0301563	8.13504	8.611	-0.475958
8048205	3485	IGFBP2	-0.409053	-1.7842	-1.95425	0.37573	0.695769	-0.640964	0.761604	-0.799311	-0.715843	-0.567878	-0.132621	9.84422	10.32	-0.47582
8040070	6664	SOX11	0.0629338	-0.722231	-0.379483	-0.656999	-0.534277	-0.337693	-0.186065	-0.111969	-0.184898	-1.43113	-0.0575282	7.24615	7.72169	-0.475538
8026051	10535	RNASEH2A	-0.92759	-0.633009	-1.37782	-0.903293	-0.915039	-0.307958	0.95171	-2.46585	-0.558679	0.407675	1.23126	8.30286	8.77807	-0.475212
8130739	6196	RPS6KA2	-1.29944	-0.393296	0.0101821	0.991416	-0.194899	-0.81449	-1.51622	0.0246031	-0.639497	-1.32711	0.126953	8.38414	8.85913	-0.474991
8077851	3269	HRH1	-0.149081	-0.825049	-1.1439	-0.756512	-0.768462	0.640284	-0.520739	-0.610591	-0.603304	0.898539	-0.710101	6.68847	7.1632	-0.474735
8133633	155400	NSUN5B	-0.605916	-0.243199	-0.199751	-0.555733	-0.0465078	-0.134952	0.237496	-0.570548	-0.618048	-1.22471	-0.639192	8.09883	8.57329	-0.474456
7961293	259292	TAS2R46	-0.292532	-1.23123	-1.11441	-0.741725	-0.42817	0.682993	0.904141	-0.0779183	-0.178855	-2.06752	-1.88738	4.00457	4.47867	-0.474108
8129193	387119	C6orf204	-1.02508	-0.376654	-0.758225	-0.766836	-0.220782	0.201181	0.548875	-1.57772	-0.234744	-1.11276	-1.17005	6.73991	7.21337	-0.473455
8009243	284021	C17orf60	-0.497876	0.123555	-0.163048	-0.0572634	-2.33963	-1.17805	-1.64336	-0.195974	0.103833	1.40111	-1.18039	4.83944	5.31262	-0.47318
8094378	55300	PI4K2B	-0.139649	-0.619156	-0.743605	-1.13814	-1.09748	-0.425814	0.930799	-1.41028	-0.491151	-0.0631187	-0.0650962	7.35131	7.82446	-0.473144
7929258	3832	KIF11	-2.06961	-1.2214	-1.07203	-0.580471	-1.44532	-0.228167	2.362	-1.76924	-0.395821	0.670195	0.683997	7.83772	8.31031	-0.472586
8150698	6591	SNAI2	-0.291301	-1.16798	-2.04473	-1.96023	0.466713	0.348166	0.229851	-2.48495	-2.49021	4.32097	0.759624	7.90555	8.37766	-0.472114
7953218	10635	RAD51AP1	-2.21875	-0.982015	-1.12983	-1.02782	-1.28179	-0.110735	1.73951	-2.80437	-0.0995194	0.607305	1.60711	7.39939	7.87082	-0.471432
8000651	81893	SLC7A5P1	-0.720268	-0.123699	-0.452976	-0.570481	-0.391098	-0.392002	-0.212866	-0.475439	-0.185814	-0.856029	-0.712415	8.66677	9.1382	-0.471431
8124537	8356	HIST1H3J	-1.37634	-1.56232	-0.954709	-0.648996	-0.920093	-0.589845	0.611921	0.211762	-0.228426	-0.487164	1.28513	6.04457	6.51565	-0.471083
7942679	55331	PHCA	-0.25884	-0.413374	-0.276274	0.0144181	-2.13887	-0.730294	-0.150012	-0.761776	0.154441	0.538734	-1.68218	7.47441	7.9454	-0.470989
8105579	51194	IPO11	-0.836709	-0.15216	-0.337963	-0.831072	-0.300285	-0.0282426	-0.186218	-0.926457	-0.470418	-0.670535	-1.26533	4.31944	4.78976	-0.470315
8112260	55789	DEPDC1B	-1.63935	-1.03916	-0.725233	-0.632428	-1.45494	-0.0844665	1.41354	-2.10127	-0.365557	-0.529952	1.48506	7.2436	7.71358	-0.469983
8049394	79054	TRPM8	0.00763358	-0.829378	-0.201417	-0.531599	0.609917	-0.0444399	-1.67779	0.163488	-1.2409	0.156365	0.137211	5.46591	5.93554	-0.469623
7905220	1893	ECM1	-0.936472	0.160729	-0.103103	0.231467	-1.02005	-0.373128	-0.241988	-0.00335035	-0.968524	-1.10756	0.113718	6.42211	6.8915	-0.46939
7925174	9804	TOMM20	-0.643376	-0.727847	-0.343249	-0.822925	-0.702398	-0.305323	-0.656004	-0.456919	-0.222178	0.0604209	-0.428426	7.75515	8.2245	-0.469351
8098581	83891	SNX25	-0.291513	-0.673222	-0.447073	-0.753339	-0.492833	-0.579617	0.0581714	-0.692339	-0.106684	-0.0894578	-0.928105	7.66498	8.13387	-0.468894
8086961	5210	PFKFB4	-1.46585	-0.724685	-1.0756	-0.155676	-1.297	0.790168	-0.277189	-0.220383	-0.44935	-0.512163	0.322249	7.45357	7.92215	-0.468573
8060940	24141	C20orf103	1.9676	0.377615	-0.195101	0.206141	-2.38645	-0.510487	-0.537033	-2.4782	-1.17582	-2.12882	-0.553286	5.40775	5.87532	-0.467567
8028389	399473	SPRED3	-0.252053	-0.586129	-0.553871	-0.00106932	-0.340332	-0.614179	-0.249054	-0.278932	-0.57355	-0.803432	-0.428698	6.55231	7.01959	-0.467278
7919815	1513	CTSK	-0.803775	-0.597124	-0.875648	-0.0975963	-0.319215	0.067757	0.417251	-0.591349	-0.441643	-0.744115	-0.830903	5.64721	6.11349	-0.466285
8080855	132204	SYNPR	0.0295518	0.118063	-0.152546	0.0635228	0.0201804	-0.282719	-0.0826019	-3.41139	-0.606625	-3.82474	0.204795	3.66254	4.12752	-0.464979
7959638	79867	TCTN2	-0.295713	-1.16438	-0.734679	-0.504698	-0.228144	0.0658549	-0.259402	-1.45915	-0.432697	0.956436	-0.507477	8.0711	8.53584	-0.464734
8072876	3956	LGALS1	-0.515965	-1.31912	-1.45635	-0.175389	-0.692254	-0.508571	0.569066	-0.576606	-1.11828	0.636928	0.364553	10.303	10.7676	-0.464591
8130628	56895	AGPAT4	-0.647706	-1.11792	-0.253037	-0.356174	0.557919	-0.179137	-0.0246374	-1.07093	-0.57812	-1.09948	-0.332654	7.73635	8.20073	-0.464379
8003204	51659	GINS2	-1.11202	-1.1598	-1.44045	-0.590946	-0.96189	-0.292	1.14144	-2.43475	-0.452275	-0.290051	1.31984	7.01043	7.47452	-0.464092
8049512	9208	LRRFIP1	-0.288909	-0.953556	-0.0928846	-0.319751	-0.347713	-0.194679	-0.678556	-1.35544	-0.680771	0.743438	-0.43104	7.56801	8.03176	-0.463745
8021707	9306	SOCS6	-0.36764	-0.0406524	-0.680724	-0.332792	-0.522353	-0.472281	-0.182541	-1.05548	-0.335279	-0.424132	-0.501002	8.06667	8.52964	-0.462963
8043602	23397	NCAPH	-2.09706	-0.652029	-1.07247	-0.919356	-1.71094	-0.414937	1.93286	-0.987407	-0.368433	-0.0630492	1.53231	7.60877	8.07157	-0.462802
8102328	3426	CFI	0.739796	-1.02731	-0.758636	-0.396655	0.620376	0.144585	-1.00063	-2.69903	-2.08664	-1.90471	-0.020157	5.17949	5.6422	-0.462706
7965357	8693	GALNT4	-0.179305	-0.879917	-1.00929	0.0190577	-0.318943	-0.439664	-0.658736	-0.466356	-0.671412	0.312668	-0.820837	7.47273	7.93521	-0.462482
8054344	389012	FLJ42986	0.125394	-0.0267078	-0.177192	0.0337093	-2.94447	-1.92194	-0.0953508	0.0849253	0.0848628	0.654041	-0.0578023	3.82497	4.28737	-0.462402
8098348	80817	KIAA1712	-0.812466	-0.469092	-0.459679	-0.629541	-0.0257195	0.243433	0.261289	-1.10134	-0.319906	-0.982522	0.00207454	6.79374	7.25577	-0.462028
8133119	154807	VKORC1L1	-0.878162	-0.695592	-0.597002	-0.634728	-0.0129969	-0.255688	-0.226856	-0.137688	-0.238951	-0.574781	-0.700781	5.71171	6.17311	-0.461397
8103728	3148	HMGB2	-1.89317	-0.835309	-1.10639	-0.684686	-1.40077	-0.213362	1.51069	-1.5817	-0.691512	-0.599197	1.20572	8.66481	9.12441	-0.459592
8168622	56062	KLHL4	0.102958	-0.830774	-0.988571	-0.417624	0.441945	0.382065	1.61501	-2.68114	-0.576844	0.138011	-0.373417	6.08758	6.54653	-0.458955
7939237	25758	C11orf41	-0.362078	-0.727093	-0.0691401	0.274457	-0.0753885	-0.693195	1.19227	-1.1137	-0.959046	0.277812	-1.24519	6.5021	6.96065	-0.458553
8162179	2619	GAS1	-2.1199	-1.41496	-1.30636	-0.398738	0.206418	-0.247169	0.147692	-1.07545	-0.508825	1.20843	1.29792	6.96723	7.4255	-0.458267
7902227	1647	GADD45A	-0.584782	-1.37194	-1.07193	-0.779525	-0.676249	0.954464	-1.16466	-0.895447	-0.186391	-0.0202314	-0.633251	8.61184	9.06991	-0.458069
8021349	51046	ST8SIA3	0.215299	-0.839214	0.0790875	-1.37372	0.098447	-0.289139	-0.347001	0.274367	-0.609135	-3.97816	-1.12593	4.0771	4.53511	-0.458008
8039013	399669	ZNF321	-0.600427	-0.954151	-0.422272	-0.387634	-0.226979	-0.237382	-0.14392	-0.685302	-0.395886	-0.874947	-0.132819	5.38199	5.83951	-0.457526
8063942	4923	NTSR1	-0.434805	0.0604216	0.403334	0.117049	-1.71007	-1.41739	0.0522499	0.469981	0.132273	-1.33052	-2.8904	5.30091	5.75768	-0.456764
7982531	723972	LOC723972	-0.069713	-0.921106	-0.629509	-0.663551	-0.271639	0.0431291	-0.174954	-1.10522	-0.509957	-0.986075	-0.0119911	10.0836	10.5401	-0.45656
8097356	10733	PLK4	-1.43669	-0.547942	-1.27275	-1.01712	-1.62112	-0.189881	1.92467	-1.06271	-0.055401	-0.611067	1.62952	7.55723	8.01361	-0.456381
8053801	400986	LOC400986	-0.654739	-0.475112	-0.0622207	-0.131283	-0.452989	0.0178191	0.894526	-0.742425	-0.615088	-1.4881	-1.65372	9.65253	10.1088	-0.456305
8008074	80279	CDK5RAP3	-0.848948	-0.462222	-0.747489	-0.338583	0.223939	-0.204272	-0.280011	-1.17948	-0.944313	-0.597854	-0.82417	9.32718	9.78341	-0.456234
7929438	3070	HELLS	-0.712955	-1.72845	-1.34229	-0.49056	-0.939169	-0.703315	2.38585	-2.57175	-0.290486	0.0154291	0.938951	7.25897	7.71464	-0.455666
8081386	64332	NFKBIZ	-0.00499439	-0.730468	-0.879295	-0.203251	-0.615994	-0.216309	0.835214	-0.600269	-1.15391	1.71763	-1.92692	6.76502	7.22068	-0.455661
8029693	2354	FOSB	0.0516722	0.273406	0.281621	0.396638	-0.240709	-2.33953	-0.316014	1.78607	0.157575	-1.11152	-2.77976	6.01805	6.47357	-0.455522
8161044	7169	TPM2	-0.154843	-0.54445	-0.62561	-0.397847	0.0811452	0.105693	0.211308	-0.661062	-0.72772	-0.531049	-1.10263	7.48622	7.94135	-0.455134
8169028	27018	NGFRAP1	-0.492091	-1.27286	-1.13397	-0.516133	0.129833	-0.179638	0.228443	-0.876886	-0.498853	-0.484299	-0.17098	9.54006	9.99498	-0.454919
8157534	11064	CEP110	-0.741325	-0.987974	-0.574071	-0.894164	-0.518587	-0.0874428	0.367375	-1.5793	-0.433039	0.134783	0.122845	6.57561	7.03025	-0.454632
7954055	81575	APOLD1	-2.43735	-0.426681	-0.754703	-0.0923275	0.362221	0.162539	1.41249	-2.67215	-0.339787	-0.188141	-0.391809	6.87146	7.32609	-0.454625
8130817	653483	C6orf124	-0.125377	-0.168716	-0.523005	-0.520388	-0.772417	-0.405021	-0.17938	-0.364695	-0.188507	-0.181363	0.0499934	5.53659	5.9909	-0.454306
7990020	8125	ANP32A	-0.258357	-0.520596	-0.376088	-0.778733	-0.101914	0.0342907	-0.0142861	-1.25449	-0.204961	-0.938167	-0.132261	9.17595	9.62995	-0.454004
7908347	10896	OCLM	-1.0375	-0.204324	-0.561494	-0.338038	-0.471458	0.380946	-0.0800808	-0.541069	-0.402331	-0.903912	-1.32335	6.17955	6.63235	-0.4528
7942123	595	CCND1	-0.280013	-0.872167	-0.821342	-0.098794	-1.21428	-0.570184	0.124959	-0.263062	-0.0429517	-0.733123	-0.349769	8.19178	8.64451	-0.452728
7929919	81855	SFXN3	-0.129313	-1.24941	-0.995456	-0.134693	-0.482597	-0.209423	-0.221454	0.333054	-0.85004	0.851539	-0.595543	7.74195	8.19411	-0.452162
8138504	9771	RAPGEF5	-0.676273	0.0391047	0.148673	-0.431403	-0.452304	0.126186	-0.183444	-0.501354	0.640269	-3.42544	-0.225917	5.87063	6.32216	-0.451522
7902913	8317	CDC7	-0.95812	-1.293	-1.46796	-0.627629	-0.266595	-0.034762	1.15014	-3.03791	-0.308458	-0.076525	1.06174	6.72548	7.17681	-0.451336
8096808	55013	CCDC109B	1.03316	-1.3136	-0.699747	0.0453466	-1.15394	-0.549705	0.388286	-1.31382	0.0960534	-1.99803	-0.192027	8.14454	8.59563	-0.451094
7969374	79866	C13orf34	-1.69821	-1.02112	-0.770115	-1.13388	-1.0554	0.115902	0.641532	-2.41957	-0.220121	0.161256	1.09996	6.23807	6.68885	-0.450787
8048673	6508	SLC4A3	0.127624	-1.17775	-0.995951	0.0156783	-0.465994	-0.574058	0.283537	-0.565999	-0.50747	-0.543592	-0.426708	7.03019	7.48095	-0.450764
8030064	9266	PSCD2	-0.310393	-0.585227	-0.274193	0.543445	-0.199392	-0.262318	-0.0566472	-0.388309	-0.431064	-1.76271	-0.838599	7.61702	8.06736	-0.450346
8017262	83990	BRIP1	-1.53959	-1.02856	-1.32348	-0.872542	-0.305233	0.110146	1.78884	-3.00906	-0.399439	0.362859	1.34034	7.06076	7.51106	-0.4503
8006183	440423	SUZ12P	-0.688388	-0.475382	-0.68383	-0.58873	-0.698368	-0.207072	-0.168103	-0.386304	-0.637319	-0.531706	-0.39884	8.5755	9.02547	-0.449965
7920258	6277	S100A6	-0.122758	-1.46815	0.00509142	-0.885983	-1.12641	-0.761758	-0.242762	-0.00654131	-0.781216	0.0832046	-0.133131	8.30976	8.75958	-0.449819
7961198	10748	KLRA1	-0.655656	-0.587625	-0.867736	-1.04049	0.101217	0.353061	0.188367	-1.11606	-0.126006	-1.50704	-0.693755	4.50062	4.95007	-0.449454
8109912	30820	KCNIP1	-2.31991	-1.36667	0.062981	-1.27401	0.365282	-0.269706	-0.22876	0.482103	-0.348938	0.536444	0.762695	6.61987	7.06926	-0.449388
8054519	96626	LIMS3	-0.982569	-0.676772	-0.537937	-0.152286	0.14982	0.70417	-0.712469	-1.21578	-0.946074	0.261805	0.49413	9.09071	9.53982	-0.449109
7952132	2542	SLC37A4	-0.670655	-0.444609	-0.810849	-0.210141	-0.561799	-0.666792	-0.154342	-0.847679	-0.298623	-0.582616	-0.221003	7.45509	7.90378	-0.448689
7912283	56998	CTNNBIP1	-0.82761	-0.387061	-0.182023	-0.116344	-0.863595	-0.401527	-0.153588	-0.861667	-0.0452968	-1.21213	-0.164687	7.65231	8.10085	-0.448536
7903022	6083	SNORD21	-0.304703	-0.0541107	-0.270363	-0.506904	-0.566991	-0.469871	-0.334358	-0.428351	-0.38452	-1.73269	-1.06428	7.14564	7.59328	-0.447641
7980265	97	ACYP1	-1.72624	-0.385928	-0.603868	-1.14969	-0.541759	-0.154666	0.730034	-1.13296	-0.470603	-0.273476	0.112307	6.56534	7.01269	-0.44735
8068833	5152	PDE9A	-0.475601	0.11147	-0.12231	-0.426916	-1.29742	0.126955	-0.220239	-0.798603	-0.741601	-2.19081	0.245741	7.3121	7.75802	-0.445919
7972369	55757	UGCGL2	-0.308013	-0.582646	-0.426468	-0.867583	0.400983	0.040513	-0.0750294	-1.73873	-0.324133	-0.402228	-0.268299	7.20288	7.6488	-0.445915
8162652	1515	CTSL2	-0.704836	-0.506785	-0.593398	-0.038952	-1.36199	-0.127583	0.281338	0.0814329	0.0869545	-0.57302	0.558489	5.5971	6.04283	-0.445735
8121489	262	AMD1	-0.123863	-0.339732	-0.846895	-0.849837	-1.50766	-0.262543	-0.21333	0.348935	-0.901553	-0.362812	-0.186572	9.14194	9.58726	-0.445316
8092970	347	APOD	-0.113623	-0.530072	-0.0563471	0.451827	-1.79321	0.430938	0.207611	-1.89066	-0.3567	0.0111311	-0.485692	6.86812	7.31243	-0.444302
8073296	2847	MCHR1	-0.497057	-0.871818	-0.568756	0.379544	-0.354716	-0.628421	0.0756367	-0.667006	-1.35802	-0.745318	-0.182471	5.96151	6.40548	-0.443977
8169174	79589	RNF128	-0.586673	-0.110759	-0.0280088	-0.325562	-0.153228	-0.788166	-0.184973	-2.15821	-0.918462	0.0592338	0.252092	5.37756	5.82095	-0.443394
7931810	1316	KLF6	0.0611277	-0.412739	-0.318247	-0.112805	-1.1045	-0.414829	0.41774	-0.0435379	-0.62946	-0.852785	-0.645615	8.03042	8.47338	-0.442958
7976795	55384	MEG3	-0.370275	-2.35034	-0.439291	-0.0997726	0.10603	-0.398511	-0.0839326	0.238594	-0.91695	-1.21689	-2.60622	6.73313	7.17584	-0.442716
8090690	131034	CPNE4	-0.35443	-1.29183	-1.10225	-0.448606	-0.0720764	0.265853	-0.377033	-0.586749	-1.4351	-0.197795	-0.00900128	6.48139	6.92321	-0.441824
8144153	54892	NCAPG2	-1.37829	-0.630614	-1.24684	-0.523461	-1.01856	-0.294487	1.60514	-1.52678	-0.562303	-0.414004	1.53544	8.95021	9.39181	-0.441603
7909214	83593	RASSF5	-1.26434	0.272596	0.551645	0.157838	-1.14268	-0.71643	-0.339196	-1.22637	-2.08127	-0.234262	0.163273	6.04413	6.4854	-0.441276
8168500	5230	PGK1	-1.1286	-0.66372	-0.642653	-0.889115	0.00971204	0.61033	-0.0183862	-0.755485	-1.00379	-0.232767	0.308254	11.0135	11.4547	-0.44115
7912706	1969	EPHA2	-1.94934	-0.96304	-1.0758	-0.0209501	0.254506	-1.11213	0.433604	-0.889783	-0.037046	-0.401687	0.120423	7.6367	8.07771	-0.441009
8167099	8552	INE1	-0.139309	-0.895261	-0.688088	-0.20003	0.0368776	0.24692	0.269719	-0.715783	-0.881849	-0.52064	-0.601973	6.36805	6.80886	-0.440808
8114425	995	CDC25C	-1.58343	-0.446508	-0.744612	-0.847934	-1.32787	-0.350391	1.11944	-1.21367	-0.462955	-0.124765	1.33287	6.4569	6.89719	-0.440286
7922689	2752	GLUL	-0.733752	-0.611456	-0.841365	-0.473397	-0.784386	0.401644	-0.670766	-0.49798	-0.74039	-0.0480522	-0.195769	8.93642	9.37638	-0.439954
8068478	8208	CHAF1B	-0.767042	-1.04547	-1.20365	-0.569021	-0.669147	-0.416474	0.771597	-2.14665	-0.261745	0.245104	1.00949	7.80689	8.24676	-0.439867
8023175	51124	IER3IP1	-0.771456	-0.805919	-0.540284	-0.885999	-0.146331	0.298225	-0.734597	-1.19742	-0.467362	-0.434453	0.162718	8.61861	9.05831	-0.439699
8038967	55769	ZNF83	-1.41375	-0.585563	-0.432653	-1.09987	-0.0948758	1.89135	-0.229071	-1.37048	-0.656407	-0.4685	-0.707994	8.81534	9.25476	-0.439427
8152215	7071	KLF10	-0.107517	-0.317657	-0.71594	-0.964295	-0.471035	0.20465	0.090083	-0.464965	-0.0389961	0.324795	-1.11158	8.26138	8.70074	-0.43936
8142997	91584	PLXNA4	-2.28769	-1.24704	-0.0578974	-0.345773	0.440602	0.166281	0.292433	-1.33756	-1.47729	-0.282831	-0.270886	6.91984	7.35912	-0.439279
8130071	79768	C15orf29	-0.33285	-0.553062	-0.589436	-0.807353	-0.560018	0.160904	-0.185888	-0.591899	-0.167471	-1.23745	-0.386815	7.56055	7.99949	-0.438941
8145291	51312	SLC25A37	-1.26708	-0.0560193	-0.097435	-0.37077	0.365165	-0.256842	-0.919366	-0.721037	-0.387774	0.153131	-0.263113	7.77644	8.21529	-0.438847
8103932	79682	MLF1IP	-1.59112	-1.12872	-1.00125	-0.626059	-1.12653	-0.0276646	1.67992	-2.64239	-0.201828	-0.580013	1.63022	6.48777	6.92601	-0.438236
8019857	10403	NDC80	-2.28058	-1.24519	-1.32546	-0.811766	-1.3771	0.0321237	2.368	-1.68971	-0.711918	-0.0358452	1.74496	6.86725	7.3044	-0.437151
8114572	1839	HBEGF	0.539163	-0.519119	-0.39754	1.08459	-1.15428	-1.53011	-0.697359	-0.525677	-1.0339	0.680372	-0.241047	7.63478	8.0719	-0.437122
8064502	6628	SNRPB	-0.370332	-0.506521	-1.00198	-0.695012	-0.615351	-0.162384	-0.0912703	-1.28855	-0.720636	-0.129473	0.46248	8.67219	9.10866	-0.436474
8020349	729171	ANKRD20B	-1.29565	-0.257695	-0.0210371	-0.461242	-0.165013	-0.102733	0.420203	-1.15102	-0.700675	-0.0977806	-0.940575	4.17766	4.61411	-0.436457
8073015	11015	KDELR3	-0.816035	-0.430174	-0.533408	0.206226	0.614549	0.88439	-1.3635	-1.74439	-0.848518	0.794588	0.393879	6.68816	7.12445	-0.436283
7954143	5800	PTPRO	-0.0346257	-1.98377	0.369711	-0.158955	0.521684	0.333825	-0.81645	-0.369352	0.180308	-2.42884	-2.14042	4.97486	5.41104	-0.436186
8091422	25937	WWTR1	0.549362	-0.0456032	0.290799	-0.262779	-1.33539	-0.942684	0.502432	-0.844902	-0.39589	-0.607304	-0.79348	9.64886	10.0845	-0.435678
7958253	387882	OCC-1	-0.758344	-1.16987	-0.702167	-0.40947	-1.36948	0.609678	0.470666	-2.28507	-0.268996	-0.333458	0.760262	7.35865	7.79368	-0.435031
8034122	147841	SPC24	-1.2816	-1.04519	-1.3267	-0.788439	-0.817434	-0.331294	1.3111	-2.06878	-0.34799	-0.083015	1.54557	6.6352	7.07001	-0.434816
7963786	3678	ITGA5	0.015422	-0.989612	-0.507974	0.125863	-0.380111	-0.0878291	-1.20274	-0.540388	-1.20905	1.93837	0.295931	7.75973	8.19452	-0.43479
8166745	25763	CXorf27	-0.241715	-0.0286063	-0.0938968	-0.0854989	-0.761254	-0.349818	-0.786791	-0.160584	-0.235064	-0.412236	-0.911942	4.28579	4.72026	-0.434478
8092552	10644	IGF2BP2	-0.0792976	-0.896951	-0.642397	-0.292613	-0.176268	-0.224134	-0.8774	-0.869278	-0.0931229	2.1417	-0.685491	7.71649	8.15003	-0.433533
7985444	388152	LOC388152	-0.8516	-0.421101	-0.30575	-0.458218	0.170199	0.839006	-0.656228	-0.687768	-0.60489	-1.52327	-0.626098	6.6384	7.0717	-0.433302
8169984	3251	HPRT1	-0.537133	-1.09805	-0.457389	-0.826718	-0.759968	0.140284	-0.144517	-1.36148	-0.839567	0.286961	0.274879	8.12243	8.55519	-0.432762
7957737	7112	TMPO	-1.32385	-0.904396	-0.773057	-0.564227	-1.28846	0.00978033	0.977459	-1.76053	-0.540857	-0.415871	0.692338	9.30538	9.73793	-0.432547
8007154	60681	FKBP10	-0.326011	-0.685584	-0.900947	-0.211123	-0.321426	0.159393	-0.550452	-0.974841	-0.569826	-0.407969	-0.320457	8.84591	9.2779	-0.431985
8012349	5187	PER1	-0.259119	-0.204786	-0.635673	-0.369057	-0.335631	-0.327432	-0.58981	0.0902394	-0.192435	-1.04366	-1.47943	6.22426	6.65601	-0.431749
8175593	3423	IDS	-0.330458	-0.479085	-0.320195	0.104973	-0.470156	-0.00663023	0.0513547	-0.467449	-0.663248	-0.939291	-0.961199	10.1697	10.6014	-0.431693
7912056	57449	PLEKHG5	-0.544198	-0.228168	-0.797172	0.269917	-0.684788	-0.142055	0.0963986	-0.684378	-0.484429	-0.332678	-0.630353	6.62166	7.05327	-0.431604
8121277	202	AIM1	-0.875396	0.319964	-0.0470499	-0.26928	-1.07647	-0.536778	0.274084	-1.33725	-1.10802	3.52019	-0.140959	6.74414	7.17567	-0.431534
7967386	10198	MPHOSPH9	-1.0941	-0.840631	-0.573248	-0.695983	-0.770342	-0.0387236	0.599776	-1.73207	-0.295769	-0.314551	-0.1199	8.72103	9.15198	-0.430953
8140814	55972	SLC25A40	-1.16148	-0.799592	-0.476589	-0.857435	-0.50374	-0.0301867	0.0318708	-2.16478	-0.552737	0.0716086	0.175771	8.47825	8.90889	-0.430641
8175609	3423	IDS	-0.714285	-0.181495	-0.324538	0.887211	0.816936	0.551815	-0.579279	-0.546373	-0.0110627	-0.369938	-2.28037	6.885	7.31483	-0.42983
8039909	81669	CCNL2	-0.50538	-0.699605	-0.430317	-0.261224	-0.193907	-0.305714	0.221548	-0.60825	-0.529879	-0.811635	-0.851281	8.85716	9.28682	-0.429661
8028872	8425	LTBP4	-1.01983	-0.351501	-0.067073	-0.173452	-0.472325	-0.321449	-0.573307	-0.283493	-0.611236	-0.850009	-0.392804	7.08845	7.51796	-0.429507
7970428	9205	ZMYM5	-0.546092	-0.512756	-0.218394	-0.557203	-0.185623	0.345749	-0.107057	-0.182609	-0.161795	-0.000849564	-0.905666	6.22415	6.65346	-0.42931
8116807	154007	C6orf151	-0.806014	-0.465332	-0.484937	-0.950103	-1.14765	-0.0230495	-0.547322	-0.940295	-0.481828	-0.405957	0.402689	7.61047	8.03921	-0.428732
8148973	157695	C8orf42	-0.522673	-0.335927	-0.441123	-0.486213	0.170539	0.0466782	-0.6637	-0.548513	-0.360586	-0.420782	-0.906375	6.64007	7.06822	-0.428148
7989647	9768	KIAA0101	-1.66649	-1.44031	-1.65399	-0.717074	-1.54274	-0.26483	2.31025	-3.22915	-0.317468	0.0839129	2.12416	8.37244	8.80047	-0.428036
8035465	51477	ISYNA1	-0.676156	-0.90857	-0.975076	0.115844	-0.353561	-0.136426	0.0220369	-0.0278079	-0.323765	-1.44091	-0.52478	7.40252	7.83042	-0.427898
7920877	9181	ARHGEF2	-1.18656	0.405433	-0.754616	-0.57171	1.0464	-0.179638	-1.00226	-0.51742	-0.16276	-0.75445	-0.545564	8.7472	9.17448	-0.427276
8092640	5984	RFC4	-1.44211	-0.9318	-0.826858	-0.830317	-0.515936	0.137826	0.523665	-2.12851	-0.389785	0.238756	1.31459	8.40668	8.83363	-0.426953
8128716	8763	CD164	-0.952616	-0.812727	-0.655011	-1.06821	-0.041599	0.205507	0.0645046	-0.677561	-1.03794	-0.399709	-0.0875888	10.5726	10.9996	-0.42695
7913357	1889	ECE1	-0.487189	-0.572994	-0.805864	-0.4298	-1.39072	-0.960471	0.189774	-1.4533	-0.354904	1.17282	0.0617511	8.82826	9.25495	-0.426699
7948900	9299	SNORD30	-0.505078	-0.302795	-0.55828	-0.601291	-1.05904	-0.216497	-0.548173	0.156067	0.0498966	-2.25204	-0.497191	8.05436	8.48097	-0.426616
7937079	664	BNIP3	-1.81873	-0.598824	-0.744626	-0.716499	0.642185	1.1172	-0.391304	-1.37631	-0.884529	-0.918728	0.472567	8.8711	9.29722	-0.426125
8102415	817	CAMK2D	-0.388899	-0.720517	-0.465383	-0.478471	-0.829621	-0.0645921	0.0946543	-0.57421	-0.678702	-0.146898	-0.879688	9.86316	10.2892	-0.426013
8176286	55344	PLCXD1	-0.42734	-0.745508	-0.9776	-0.326881	-0.203946	-0.519454	0.225304	-0.892119	-0.522813	-1.5314	0.0182286	7.14684	7.5727	-0.425859
7946354	4004	LMO1	-0.385012	-1.32768	-1.39322	-0.10501	-0.011561	-0.0361723	-0.321265	0.551024	0.557006	-3.28211	-0.299529	6.54228	6.96795	-0.42567
8176578	8287	USP9Y	-1.26738	-0.0930722	0.505826	-0.140933	0.170143	0.19218	0.431692	-0.304791	0.170186	-4.51421	-2.00227	6.33017	6.75559	-0.425419
8147766	8323	FZD6	-0.649574	-0.969404	-0.835999	-0.189598	-0.615226	0.513522	-0.468075	-1.57839	-0.761036	0.700472	0.274677	7.32862	7.7538	-0.425186
8131013	23353	UNC84A	-0.629444	-0.606193	-0.541837	-0.262266	-0.182664	0.0202359	0.14602	-0.881771	-0.627074	-0.493596	-0.433479	9.62582	10.0509	-0.425057
7950933	50507	NOX4	0.125643	-8.6304e-05	-1.37437	0.00452017	-0.841382	-0.113282	-2.76081	-0.0155058	-1.39918	-0.288388	0.114144	4.52336	4.94803	-0.424665
8086330	64651	AXUD1	-0.132493	-0.0586079	-0.278981	-0.206488	-0.433917	-0.699819	-0.301139	0.391144	-0.210444	-0.193897	-1.3748	6.49334	6.91677	-0.423431
8123658	63027	SLC22A23	-0.87487	-0.499105	-0.20128	0.397778	-0.850494	-0.761788	-0.316088	-0.593616	-0.23957	-0.769113	-0.497456	7.5118	7.9352	-0.423397
7911539	81669	CCNL2	-0.351467	-0.735867	-0.578333	-0.303688	-0.225511	-0.452506	0.144793	-0.716729	-0.623743	-0.653411	-0.683203	9.18301	9.60588	-0.422862
8139330	816	CAMK2B	-1.70839	-0.297338	-0.0815857	-0.0559804	-0.440586	-0.74693	0.452592	-0.223672	0.282416	-1.89183	-0.341884	5.35085	5.77367	-0.422828
8138922	25948	KBTBD2	-1.1827	-0.666799	-0.390259	-0.468544	-0.263706	0.0803735	0.145428	-1.04939	-0.407472	-0.482494	-0.428686	8.96795	9.39029	-0.422336
7929334	55165	CEP55	-2.15972	-1.45779	-1.05087	-0.615918	-1.38536	0.159356	1.58914	-1.49559	-0.539925	1.27292	2.10692	7.37029	7.79254	-0.42225
8092251	59345	GNB4	-0.419192	-0.91135	-0.482112	-0.69862	-0.731069	-0.162103	0.485662	-1.09379	-0.892338	-0.0561359	0.0816463	8.89304	9.31504	-0.422002
8009353	26207	PITPNC1	-0.423104	0.629881	0.432137	0.360112	-4.00093	-2.3725	-0.929624	0.444917	0.12203	0.701454	-0.296928	6.89248	7.31437	-0.421895
8150036	23303	KIF13B	-1.67038	-0.660828	-0.456959	0.0483103	0.367753	-0.844044	-0.189844	-0.7998	-0.468764	0.202772	-0.923322	8.32825	8.74984	-0.421586
8123936	4739	NEDD9	0.560317	-0.730882	-0.830375	0.711795	0.610013	0.919742	-0.479813	-1.61889	-1.12516	-0.144779	0.623042	7.09577	7.51729	-0.421523
7961514	4256	MGP	-1.12487	0.223904	-0.298066	0.0801898	1.6063	0.492091	0.446517	-1.92565	-2.49945	4.62117	-2.46317	5.7652	6.18613	-0.420926
8012383	84314	TMEM107	-1.12015	-0.81138	-0.674915	-0.597832	-0.0921974	-0.164054	0.139184	-1.37004	-0.669486	-0.0878026	0.0556771	7.14365	7.56455	-0.420904
8023267	4645	MYO5B	-0.26456	-1.4965	-0.647227	-0.177553	0.0628913	-0.650024	0.199145	-0.349335	-0.781706	-1.74994	-0.0792038	6.1395	6.56034	-0.420835
8026763	376497	SLC27A1	-0.726422	-0.279009	-0.23485	-0.706078	-0.4192	-0.561172	-0.276547	-0.689873	-0.402073	0.63617	-0.510052	6.97932	7.39911	-0.419792
7980338	64207	C14orf4	-0.376376	-0.115072	-0.460193	-0.188409	-0.815072	-0.930175	-0.0204811	-0.682577	-0.0765864	-0.67675	-0.570891	8.15993	8.57932	-0.419386
8006540	692076	SNORD7	-0.581323	0.203941	-0.445245	-0.631393	0.0698811	0.656364	-0.426026	-0.648327	-0.639836	-1.23414	-0.406163	4.90036	5.31937	-0.419
8061471	9837	GINS1	-0.985725	-0.977803	-1.2535	-1.23912	-1.28865	0.176112	1.01638	-2.78667	-0.20536	0.446636	1.65328	8.37962	8.79827	-0.418648
7926916	6935	ZEB1	-1.17134	-0.483654	-0.298332	-0.572432	0.0101745	0.531536	0.400933	-1.31596	-0.490586	0.89638	-0.378967	8.8648	9.28304	-0.418242
8164496	883	CCBL1	-0.867826	-0.150182	-0.39135	-0.638814	-0.406502	-0.330533	-0.729413	-0.308316	-0.478064	0.100494	-0.46702	7.09246	7.50979	-0.417331
8129573	26002	MOXD1	1.22607	1.12591	0.691557	0.546587	-0.802022	1.56044	2.05615	-1.99503	-1.10815	-4.8906	-1.44585	7.77968	8.1968	-0.417121
8064868	56261	RP5-1022P6,2	0.131566	0.354421	0.102278	-0.00147221	-0.841439	-0.31912	-0.579018	-1.2907	-0.30443	-1.26765	-1.6654	8.14161	8.55859	-0.416976
8067233	56937	TMEPAI	-0.36441	-0.0252138	-0.326515	-0.880622	-1.82788	-0.728918	0.0565772	-0.126545	-0.206174	1.16827	0.128	7.14809	7.56483	-0.416742
7998174	55692	LUC7L	-0.713488	-0.286108	-0.3959	-0.424303	-0.462406	-0.0746252	0.3895	-0.5908	-0.306867	-1.54103	-0.582021	8.47528	8.89127	-0.415991
8059708	654321	SNORA75	-0.524286	-0.183112	0.195919	-0.817322	-0.591013	0.154465	-0.182795	0.226797	0.168294	-1.82046	-1.23275	6.58295	6.99891	-0.415957
7996264	1003	CDH5	-3.84646	-1.96857	-0.0789621	0.229489	-0.475516	-0.289335	0.0906166	-0.00748152	-0.196042	0.057651	0.188661	5.15448	5.57043	-0.415952
8123558	135458	HUS1B	-0.417452	-0.319011	-0.731518	-0.499575	-0.133041	-0.27367	-0.229371	-0.181385	-0.665892	-0.72769	-0.468688	6.47128	6.88671	-0.415423
8124394	3018	HIST1H2BB	-1.27268	-1.36145	-0.62266	-0.353755	-0.550166	-0.590046	-0.119114	-0.457561	-0.460288	1.12711	0.520857	5.13934	5.55463	-0.415283
8040223	6241	RRM2	-2.01812	-2.19542	-1.60819	-0.453795	-1.12562	-0.0951369	2.15881	-2.41834	-0.0619131	1.14824	2.11713	7.85548	8.27074	-0.415254
8147344	54704	PPM2C	1.43047	-0.561815	-0.232402	0.407036	-1.68136	-0.306857	-0.473906	-0.547407	-0.517429	-0.693122	-1.18838	9.79256	10.2078	-0.415239
8140113	6804	STX1A	-0.230899	-0.14376	0.305899	0.354714	-1.89189	-1.99193	-0.0320933	-0.0954562	-0.0792947	-0.305339	-1.07667	6.98701	7.40202	-0.415009
8148198	55093	C8orf32	-0.819099	-0.486131	-0.133395	-0.869752	-0.979143	-0.111992	-0.474249	-1.22254	-0.403968	0.352426	-0.0745153	7.6547	8.06961	-0.414919
7909503	56256	SERTAD4	0.0228597	-0.175575	0.290278	0.215929	-0.0848692	-0.635377	-0.100609	-1.79744	0.194356	0.254563	-0.829971	5.15341	5.56811	-0.414703
8152902	114	ADCY8	-1.40041	-0.306797	0.186356	-0.353252	-0.203002	0.525308	-1.64255	0.245076	-0.157317	-2.05904	-1.23445	5.50359	5.91819	-0.414601
7946504	440026	TMEM41B	-1.07307	-0.269588	-0.408167	-0.781462	-0.640978	0.0227025	-0.73817	-0.569401	-0.202156	-0.159708	-0.363078	7.30773	7.7219	-0.414173
7951030	692075	SNORD6	-0.35075	0.196676	-0.421425	-0.92308	-0.4862	0.0328029	-0.756994	-0.337348	-0.403978	-0.632239	-0.106432	6.86773	7.28188	-0.414153
8107470	5757	PTMA	-0.217749	-0.250788	-0.462749	-0.564522	-0.671149	-0.221821	0.131007	-1.02221	-0.509016	-0.388074	-0.00441536	11.8442	12.2581	-0.413924
7921033	128239	IQGAP3	-2.14993	-1.10589	-1.12645	-0.574004	-1.47298	-0.157026	2.2607	-1.23963	-0.608346	0.181667	1.58018	6.79356	7.20744	-0.413885
8093539	7468	WHSC1	-0.980905	-0.523148	-0.315921	-0.272859	-1.11184	-0.0900922	0.913714	-1.19774	-0.109769	-1.21451	0.399483	7.91356	8.32737	-0.413811
7991722	374650	FLJ40113	-0.746476	-0.609935	-0.269971	-0.253853	0.258898	0.480982	-0.523682	-0.228578	-0.887226	-1.15705	-0.991864	8.11885	8.53227	-0.413415
8021245	1630	DCC	0.115693	-1.57591	0.503301	-0.0776214	-0.25109	-0.279533	-0.0485295	0.341762	-0.713398	-1.13892	-1.02103	5.49065	5.90406	-0.413412
8170863	26778	SNORA70	-0.388948	-0.356391	-0.630735	-0.425292	-0.230427	0.0416397	-0.126485	-0.157322	-0.653651	-1.28854	-0.333558	10.2143	10.6277	-0.413381
7972888	55795	PCID2	-1.11308	0.326531	-0.264149	-0.838586	-0.19328	0.352099	-0.71852	-0.586226	-0.251064	-0.662684	-0.286797	7.14566	7.55871	-0.413053
8177527	4671	NAIP	-0.754748	-0.776829	-0.229051	-0.193482	-0.219702	-0.137791	1.05442	-0.675883	-0.445071	-0.638048	-1.35187	8.2091	8.62203	-0.412937
8170538	55879	GABRQ	0.112867	-2.45109	0.171374	0.0409327	-0.663681	-0.218868	0.159315	-0.132763	-1.54101	-0.279269	0.247906	5.29826	5.71105	-0.412788
8072494	9814	SFI1	-0.547468	-0.429405	-0.535855	-0.20561	-0.155412	-0.165211	0.017927	-1.06442	-0.503264	-0.545104	-0.403453	6.77766	7.19032	-0.412658
7934278	5033	P4HA1	-1.53898	-0.707575	-0.954022	-0.953926	0.920216	1.49574	-0.406274	-0.813779	-0.900109	-0.535504	-0.0735418	9.738	10.1502	-0.412218
8070073	56245	C21orf62	0.734709	-1.49416	-0.630064	-1.25264	0.034262	-0.230996	1.00824	-1.78798	-0.500314	-1.13842	-0.0583738	5.14389	5.55593	-0.412033
8049752	25992	SNED1	-0.0480329	0.17173	0.407847	-0.362087	-1.61131	-0.915291	-0.57217	0.384621	-0.369649	1.08603	-2.30865	6.52815	6.94017	-0.412019
8083146	5357	PLS1	-1.0986	-0.219404	-0.183736	-0.318516	-1.86069	0.651989	-0.786131	-0.794144	-0.325194	-1.28118	0.268432	6.00606	6.41714	-0.411082
7910124	3020	H3F3A	-0.216662	-0.405677	-0.0859389	-1.13358	-0.25507	-0.565679	0.435904	-0.410027	0.0999984	-0.820391	-0.308842	2.5158	2.92666	-0.410861
7985034	441728	LOC441728	0.439608	-0.549912	-0.146606	-0.126378	0.971708	-0.410932	-0.840633	-0.726981	0.484332	-0.621346	-2.077	5.88839	6.29902	-0.410624
7924817	55478	PRO2012	-1.47751	0.00227994	-0.308525	-0.386876	0.0987471	0.590822	0.729749	-1.08413	-0.308573	-1.18415	-1.39481	7.60532	8.01501	-0.409693
7961654	5965	RECQL	-0.253768	-1.14387	-0.99796	-0.608184	-0.528778	-0.257558	0.012127	-2.33797	-0.603221	1.12801	0.551173	8.46931	8.87848	-0.409166
7932966	3688	ITGB1	-0.684552	-0.679536	0.0613459	-0.341403	-0.186602	-0.16551	-0.235966	-1.37903	-0.708898	0.894052	-0.538067	9.77737	10.1865	-0.40911
8005957	26772	SNORD4B	-0.539024	0.197213	-0.234587	-1.10357	-1.00913	0.290541	-0.123196	-0.606137	-0.196661	-1.45831	-0.909451	6.03587	6.44481	-0.408936
7976812	767564	SNORD113-4	-0.261049	-2.40149	-0.725424	-0.200372	0.227641	-0.148493	0.0618848	-0.0390687	-1.66579	-1.02378	-1.63079	4.95522	5.36414	-0.408918
8113305	1105	CHD1	0.144641	-1.29971	-0.834891	-0.776132	-0.389266	-0.110435	-0.121938	-0.258106	-0.256997	-0.84628	-0.795569	8.99115	9.39974	-0.408595
8022747	9331	B4GALT6	-0.425299	-0.31028	-0.228358	-0.4256	-0.130826	-0.94974	0.105747	-1.27595	-0.13542	-1.843	-0.696046	5.95339	6.36185	-0.408451
7961249	50839	TAS2R10	-0.763248	-0.643593	-0.537478	-0.57768	-0.125576	0.23936	0.800413	-1.54233	-0.177259	-1.14187	-0.945067	5.72845	6.13648	-0.408037
7915982	79656	C1orf165	-0.546622	-1.09357	-0.374423	-0.0480751	0.68042	-0.350203	0.20522	-0.969247	-1.28022	-0.457631	-1.28771	6.55363	6.96149	-0.407863
8130765	83640	FAM103A1	-1.20955	-0.339841	-0.227901	-0.0372295	-0.277185	-0.416394	-0.230757	0.421019	-1.06336	-1.24804	-0.573715	7.87102	8.27822	-0.407201
8120269	26268	FBXO9	-0.692171	-0.00872421	-0.0366306	-0.267317	-0.339549	0.627677	0.0320566	-1.00554	-0.53406	-0.994558	-0.3284	5.82808	6.23398	-0.405907
8018803	6427	SFRS2	-0.291395	-0.79283	-0.74931	-0.519844	-0.798369	-0.315292	0.293304	-0.618163	-0.303925	-0.622183	0.00031137	9.64782	10.0537	-0.405865
7962112	65981	CAPRIN2	-0.99918	-0.538119	-0.596924	0.01703	0.326382	0.0380852	-0.0968439	-0.944365	-1.06298	-0.356484	0.0166787	7.98357	8.38907	-0.405492
8122734	81706	PPP1R14C	-1.01171	-1.08775	-0.224413	-1.40246	-1.52076	0.215822	-0.265624	-1.38008	-0.316284	1.84004	-0.254011	7.63141	8.03645	-0.405049
8099476	8842	PROM1	-3.14267	-0.13442	-1.00627	-0.310016	1.46174	-0.439817	0.0390781	0.317772	-0.348119	-3.636	-0.177582	4.80438	5.2088	-0.404424
7968035	221178	SPATA13	-0.861138	0.15899	-0.0489097	-0.457572	-1.50016	0.207974	0.0993541	-0.370461	-0.237624	0.378205	-0.652968	7.51665	7.92097	-0.404321
7916727	23421	ITGB3BP	-0.788167	-0.651607	-0.746137	-1.06192	-0.92983	0.00676277	0.882819	-1.03627	-0.604264	0.161775	0.700144	7.78544	8.18975	-0.404309
8111443	114899	C1QTNF3	-0.465448	-1.48453	-0.0242415	-0.423562	0.259895	0.453679	0.551514	-0.661267	-0.1027	-0.357639	-0.988276	5.89586	6.30015	-0.404296
8007803	147081	C17orf69	-0.813068	0.0387151	-0.313521	-0.664798	-0.345442	0.176362	-0.141419	-0.282339	-0.391881	-1.43497	-0.455655	6.2909	6.69497	-0.40407
8067955	1525	CXADR	-0.619443	-0.606953	-0.16329	0.117454	-0.750471	-1.0257	0.0624671	-0.655761	-0.50315	-1.01151	-1.0315	8.31185	8.71573	-0.40388
8142687	2861	GPR37	0.0275556	0.142354	-0.245141	-0.931943	-0.808037	0.388133	0.0371415	-0.972926	-0.26035	-2.67016	0.0677198	6.38024	6.78408	-0.403834
8077458	9695	EDEM1	-0.305501	-0.662179	-0.674389	-0.308791	-0.163303	-0.439988	-0.631073	-0.486292	-0.925447	0.312431	0.146312	7.53934	7.94285	-0.403512
8097128	5393	EXOSC9	-0.184523	-0.504291	-0.628555	-0.643162	-0.769557	-0.181925	0.0757911	-0.782334	-0.427217	-0.781796	0.116572	8.18082	8.58415	-0.403324
7982712	90417	C15orf23	-1.17497	-0.744344	-0.645319	-0.662637	-1.49065	-0.136158	1.30078	-1.49968	-0.261162	-0.26222	1.1651	8.35053	8.75364	-0.403104
8044804	1622	DBI	0.209756	-0.526789	-0.975726	-0.868744	-0.368937	-0.515834	-0.273177	-0.810491	-0.31855	-0.0554597	-0.54611	10.1828	10.585	-0.40213
8049448	116987	CENTG2	-0.62715	-1.2493	-0.855537	-0.533221	0.0921483	-0.189242	-0.212483	-0.31377	-0.399983	-0.216271	0.217403	8.44031	8.84197	-0.401667
7923772	93273	LEMD1	-2.31218	0.158485	-1.15355	-0.448867	-0.259726	-0.455563	-0.13885	-0.207723	0.370117	-1.72438	0.0195163	5.02597	5.42705	-0.401077
8039491	27338	UBE2S	-1.68218	-1.13304	-0.882934	-0.26021	-1.08423	-0.225026	1.07709	-0.399795	-0.793071	-0.150633	1.27846	7.63772	8.03876	-0.40104
8145652	23484	LEPROTL1	-0.589355	-0.390828	-0.266557	-0.882423	-0.543642	0.116131	-0.22789	-0.333234	-0.843941	-0.403139	-0.0906774	9.55772	9.95811	-0.400384
7920303	6284	S100A13	-1.07197	0.172725	-0.547205	-0.0952405	-0.525872	-0.785465	-0.193223	-0.107289	-0.538013	-0.784205	0.358853	6.00465	6.40502	-0.400371
7930276	9748	SLK	-0.315019	-0.646835	-0.19055	-0.288786	-0.958574	-0.831725	-0.488263	-0.429177	-0.147356	0.116585	-0.480585	8.22997	8.63014	-0.400169
8149986	55893	ZNF395	-0.892784	-1.12471	-0.627054	-0.0954759	-0.394482	1.26441	0.367016	-0.56313	-0.91253	0.194722	-1.00838	7.67299	8.07265	-0.399665
7908879	8497	PPFIA4	-1.54881	-0.788033	-0.934131	-0.117985	0.536206	0.491376	-0.267921	-1.0401	-0.563703	-0.177026	-0.153	5.92843	6.32805	-0.399623
7945680	283120	H19	-2.14947	-0.489043	-0.880535	-0.308123	-0.500017	1.54354	-0.0817853	-0.358639	0.0965333	-0.488749	0.0882243	6.65485	7.05406	-0.399204
8053741	729171	ANKRD20B	-0.260815	0.608993	-0.518359	-1.67174	0.360463	0.692385	0.0963573	-1.92973	-0.700852	-1.31419	0.105563	4.72116	5.12024	-0.399085
7964248	26789	SNORD59A	-0.0285837	-0.539984	-0.586604	-0.293763	-0.839031	-0.219708	0.526129	-0.453464	-0.223403	-2.3284	-0.991065	4.90328	5.30233	-0.399058
8112491	387036	GUSBL1	-0.930594	-0.754039	0.159595	-0.0686105	-0.502906	0.0151261	0.965726	-0.833328	-0.480458	-0.86444	-1.51113	8.25593	8.65493	-0.398998
8160040	5789	PTPRD	-1.40447	-0.600331	0.234441	-0.0535616	-0.344915	-0.0794494	-0.333349	-1.04114	-0.751693	-1.06126	-0.916462	7.15214	7.55081	-0.398667
7998053	80058	FLJ12547	-0.397732	-0.0921437	-0.245907	0.0637648	-0.836502	-0.298313	-0.215273	0.561737	-0.918614	-0.861719	-0.98261	6.05855	6.45695	-0.398392
7901123	4678	NASP	-0.684471	-1.05309	-0.873854	-0.748244	-0.450777	-0.469375	0.795324	-1.32589	-0.546637	-0.186244	0.17228	8.53562	8.93393	-0.398314
7942064	51083	GAL	0.0690766	-0.842883	0.072516	-0.100182	-1.9924	-0.205841	-3.94822	0.217371	-0.646599	-0.0470794	0.198499	6.41013	6.80838	-0.398248
7923378	1465	CSRP1	-1.16011	-0.291884	-0.627171	-0.106599	0.191785	0.234109	0.335428	-0.97273	-0.920087	-0.0510895	-1.17164	8.80054	9.19836	-0.397827
8005978	9618	TRAF4	-0.504443	-1.10385	-1.0495	-0.52527	-0.18538	0.0542171	-0.162623	-0.56908	0.505353	-1.25565	-0.212747	8.56797	8.96537	-0.397402
8144184	57488	FAM62B	-0.590634	-0.499521	-0.473055	-0.295616	-0.389178	-0.10192	-0.199232	-0.405627	-0.831169	-0.725021	-0.050935	8.55606	8.95308	-0.397028
8032553	7089	TLE2	-0.424774	-1.12815	-0.415628	-0.287395	0.55725	-0.0779798	-0.183876	-0.281375	-0.47649	-2.24894	-0.44088	7.21715	7.61398	-0.396829
7970162	23250	ATP11A	0.0699453	-0.611158	-0.751677	-0.246823	0.272123	0.0589954	-0.0770606	-1.43539	-1.31414	-0.509118	-0.363222	7.03999	7.4368	-0.396817
8112998	645261	LOC645261	-0.200975	-1.24564	0.0669592	-0.39824	-0.0295213	-0.321779	-0.102133	-1.1915	-0.356033	-0.493956	-0.198857	4.68449	5.08117	-0.396677
8069620	54148	MRPL39	-0.54918	-0.0318923	-0.282696	-1.37826	-0.578748	0.282016	-0.666268	-0.305022	-0.38493	-1.2863	-0.307676	8.45432	8.85084	-0.396526
8088247	50650	ARHGEF3	-0.147442	0.0485016	-0.336888	0.74986	-0.681236	-0.481937	-0.277523	-1.54769	-0.5446	0.0136982	-0.543636	7.57975	7.97597	-0.396226
7972682	79070	KDELC1	-0.543016	-1.10542	-0.450341	-0.792762	0.491355	0.458769	0.111141	-2.39262	-0.632805	0.361121	0.215928	7.46806	7.86428	-0.396221
7952986	378465	HSN2	-0.598881	0.146197	-0.344272	-0.135096	-0.245414	0.470719	-0.443358	-0.962949	-0.267944	-1.64847	-1.39157	7.46444	7.86061	-0.39617
7905088	8338	HIST2H2AC	-1.00958	-0.886347	-0.67762	-0.460916	-0.632596	-0.480231	1.19991	-1.45288	-0.0877336	-0.38192	0.96678	9.89446	10.2903	-0.395881
7936996	118611	C10orf90	-0.455893	-0.479261	-0.0625758	-0.253886	-1.93761	-0.0553282	0.561111	0.557476	-0.198237	0.445052	-0.72162	7.06153	7.45716	-0.395627
8030641	5424	POLD1	-0.172325	-0.726552	-1.33998	-0.363705	-0.324489	-0.331493	0.33112	-1.61169	-0.518691	-0.402015	0.65647	6.57756	6.97315	-0.395591
7967736	5426	POLE	-0.758108	-0.893914	-1.00218	-0.389683	-0.677029	-0.37342	1.12511	-1.52094	-0.298262	-0.317452	0.371651	7.54025	7.93566	-0.395412
8125734	1616	DAXX	0.0359958	-1.03559	-0.0408587	-0.917558	-0.107549	-0.199323	0.0142513	-0.412517	0.218003	-1.30974	-0.474004	4.9963	5.39153	-0.395233
7991602	5046	PCSK6	-2.93654	0.343789	0.179812	-0.538182	-0.617555	-0.254298	-0.753936	0.167645	0.0787256	-1.81227	0.116706	5.76337	6.15859	-0.395212
7967210	338799	LOC338799	-0.231817	0.422993	-0.116185	-0.279867	-0.336828	-0.0647462	0.131953	0.344454	0.0369175	-1.33792	-0.478654	6.56639	6.96159	-0.395195
7990457	4123	MAN2C1	-0.144513	-0.389356	-0.691179	-0.137229	-0.0535789	-0.165524	-0.233777	-0.276522	-0.676481	-0.770307	-0.380639	8.31951	8.71457	-0.395058
7963157	29127	RACGAP1	-1.78105	-0.641783	-0.886005	-0.704353	-1.29337	-0.172178	1.37866	-1.52753	-0.361359	0.214792	1.13698	8.85156	9.24659	-0.395037
8044346	151009	FLJ38359	-0.752378	1.05566	-0.269666	-0.959675	-2.01424	0.638881	0.158014	-1.52195	-0.508684	-0.370915	0.0341954	4.80308	5.19778	-0.394692
7962183	205	AK3L1	-1.57179	-1.62884	-0.459049	-0.788096	0.663807	1.55899	-0.0489012	-0.999181	-1.41076	1.26254	0.173616	8.40762	8.80217	-0.394546
7919645	9900	SV2A	-0.287275	-1.13933	-0.688714	0.0902778	-0.438343	-0.704751	-0.405597	-0.614479	-0.268603	-0.238259	-0.172478	9.06796	9.46243	-0.39447
8072382	23762	OSBP2	0.508793	-0.495273	-0.500218	0.274707	-0.867623	-0.513957	-0.102239	-0.977936	-0.306515	0.0133847	-0.663439	6.3398	6.73379	-0.394
7976826	767606	SNORD114-26	-0.208508	-1.30124	-0.283844	-0.311116	0.036217	-0.142263	-0.312059	-0.095929	-0.775164	-1.46535	-1.63931	4.10183	4.49579	-0.393964
8139244	55744	C7orf44	-0.712169	-0.27255	-0.66374	-0.744982	-0.317451	-0.0900876	-0.0383171	-1.33203	-0.335581	-0.486977	-0.127024	9.917	10.3105	-0.393486
8044161	285190	RGPD4	-0.54691	0.2313	0.318811	-0.526179	-0.211985	0.779226	-0.728588	-1.05483	0.376698	-0.181437	-1.31583	6.20466	6.59751	-0.392856
8098328	51809	GALNT7	0.0161139	-0.347919	-0.303957	-0.383609	-0.757108	-0.0319956	0.396861	-1.97442	-0.346965	0.297349	-0.0285054	7.98675	8.3796	-0.392855
8025828	3949	LDLR	-0.527673	-0.173521	-0.448412	-0.182458	-0.921851	-0.197511	-0.432315	-0.14781	0.00704858	-0.276887	-0.565822	10.0997	10.4925	-0.392784
8114468	26785	SNORD63	-0.34435	-0.375195	-0.211735	-1.10684	0.0466345	0.608814	-0.824859	1.48643	-0.154869	-1.40657	-1.43504	5.05644	5.44894	-0.392496
7901192	8438	RAD54L	-1.14822	-1.01121	-1.25503	-0.469565	-0.848599	-0.462296	1.86632	-1.87552	-0.190884	0.118186	1.35772	6.85009	7.24234	-0.392251
7976816	767579	SNORD114-3	-0.0469717	-2.44728	-0.484162	-0.0749928	0.152137	-0.118076	-0.118404	0.130232	-0.834324	-0.980914	-1.85278	4.27578	4.66784	-0.392053
7948420	2171	FABP5	-0.914247	-0.905	0.360159	-1.90075	-0.499797	-1.73976	-1.37591	0.195414	-0.678396	0.266799	0.936386	6.59334	6.98528	-0.391948
8004247	440400	RNASEK	-0.45163	-0.25824	-0.850033	-0.624223	-0.224085	0.056415	-0.349629	-0.710284	-0.560007	-0.145426	0.0251284	8.2189	8.61082	-0.391923
7906757	2212	FCGR2A	-0.850059	-0.5904	-0.620385	-0.92048	0.42879	0.357338	0.0107967	-0.784023	0.44687	-2.02837	0.513227	4.00882	4.40052	-0.391701
7985317	57214	KIAA1199	-0.292931	-0.714806	0.171846	0.0320069	-1.83787	-0.688942	-0.216786	-1.19445	-2.79382	-3.25107	1.20897	6.82505	7.21663	-0.391582
8036351	342892	LOC342892	-0.859762	-0.558376	-0.679926	-0.138204	-0.343802	-0.0244546	0.650671	-1.01532	0.0786329	-0.82821	0.177305	6.68731	7.07876	-0.391454
7986675	123606	NIPA1	-0.185958	-0.571425	-0.292586	-0.191735	-0.368581	-0.198606	0.0206782	-1.28064	0.219799	-1.02216	-0.170067	7.409	7.80031	-0.391311
8083779	5274	SERPINI1	-1.42553	-0.676201	-0.519434	0.390552	-2.47762	0.435364	-0.120742	-2.0823	0.154197	2.87927	-0.975028	6.04166	6.43257	-0.390909
8135922	55798	METTL2B	-0.596686	0.193648	-0.290457	-0.548793	-0.00295229	0.546338	-0.408226	-0.853543	-0.593836	-1.10545	-0.185558	6.88259	7.2732	-0.39062
8073633	80339	PNPLA3	-1.02252	-0.695346	-0.510974	-0.672273	0.397083	0.207822	-0.522244	-0.664705	-0.102683	-0.932467	0.67876	7.30503	7.69542	-0.390387
8000167	81893	SLC7A5P1	-0.437494	-0.348305	-0.292405	-0.406589	-0.15845	0.0572971	-0.109396	0.238465	-0.400977	-1.04282	-0.789592	9.11153	9.50187	-0.39034
8053231	84695	LOXL3	-0.448402	-0.984661	-1.30685	-0.3206	0.258357	-0.00470259	-0.0721263	-0.624758	-0.837499	0.879349	0.287491	7.6696	8.05977	-0.390165
8067167	6790	AURKA	-1.87009	-1.35502	-0.625143	-0.650844	-1.81557	-0.109538	1.32663	-1.79763	-0.503705	0.91074	1.70387	8.41562	8.80577	-0.390146
7952673	399975	FLJ45950	-0.482069	-0.835471	-0.885706	-0.621274	-0.356042	-0.319708	0.0694876	0.183483	0.0135537	0.27222	-0.789591	4.57881	4.96867	-0.389858
8017843	9120	SLC16A6	-0.0600783	0.0580302	-0.0719259	0.640139	-2.68314	-2.56563	-1.2177	0.400853	0.2213	-0.388045	-0.986465	4.98365	5.37351	-0.389855
7914180	9789	SPCS2	0.831914	-1.20269	0.563229	-0.640915	-2.56327	-0.745754	-0.373751	0.310105	-0.229361	1.6608	-2.35257	4.25967	4.64952	-0.389848
8071272	2812	GP1BB	-0.211073	-1.22406	-1.37836	-0.0943055	-0.220901	-0.157593	0.151762	-0.0258851	-1.78522	-0.552161	-0.590749	7.37528	7.76507	-0.389786
7998129	51728	POLR3K	-0.539271	-0.54597	-0.787364	-1.00047	-0.438871	-0.277818	-0.0936365	-0.559963	-0.335633	-0.464887	0.0785392	8.53992	8.92963	-0.389716
7944667	6653	SORL1	-1.41145	0.522543	0.617448	1.27169	-2.04775	-1.78458	1.96709	-1.45535	0.55145	-0.924115	-1.47836	7.63742	8.02696	-0.389541
8161488	389756	AQP7P2	-0.99095	-0.619834	-0.478175	0.176199	-0.195271	-0.467836	-0.110799	0.599984	-1.4517	0.669934	0.0290139	6.44455	6.83399	-0.389436
8148304	10221	TRIB1	-0.63868	0.609816	0.0273431	-0.340394	-1.1323	-0.262679	0.00803988	-0.19023	0.480667	0.75931	-0.864517	7.35748	7.74682	-0.389344
7915227	677834	SNORA55	-0.271789	-0.347644	-0.18982	-0.143452	-0.622271	-0.0416822	-0.411634	-0.296908	-0.361428	-1.17795	-0.578297	6.40385	6.79277	-0.388914
8147049	2171	FABP5	-0.655425	-0.582281	-0.690087	-1.64203	-0.660116	-0.712455	0.405344	-0.465426	-0.382294	1.28659	-0.131703	7.03181	7.42071	-0.388904
8133818	57157	PHTF2	-1.05157	-0.773209	-0.486489	-0.763342	0.0843537	0.0427288	0.534582	-1.88678	-0.575685	0.148427	0.366838	8.45776	8.8464	-0.388638
7954655	1663	DDX11	-0.904422	-0.619729	-0.548197	-0.132189	-0.619663	-0.422966	0.303337	-1.0735	-0.345859	-0.866422	0.142307	7.68349	8.07186	-0.388371
8001748	677830	SNORA50	-0.665127	-0.226065	-0.475858	-0.280481	-0.168307	0.348967	0.397991	-0.173063	-0.427951	-1.91986	-1.12307	8.06939	8.45686	-0.38747
8094719	55728	N4BP2	-0.472861	-0.324595	-0.158655	-0.259705	-0.272132	0.774785	0.402698	-0.908953	0.155614	-1.45791	-1.47476	6.93634	7.3238	-0.387462
7907492	9910	RABGAP1L	-0.425045	-0.942325	-0.239053	-0.265127	0.385786	-0.0307864	0.31109	-1.49899	-0.461461	-0.352105	-0.733407	6.41917	6.80633	-0.387165
7933672	65217	PCDH15	-0.74781	-1.4583	0.231141	-0.460316	-0.338477	-0.18191	-0.0498376	-1.7494	0.054893	0.179139	-0.200232	4.75718	5.14413	-0.386943
8047738	8828	NRP2	-0.890596	-0.0956172	-0.532685	-0.570504	-0.773758	2.05994	-0.818465	-0.0763817	-0.372446	-1.50844	1.15176	8.95027	9.3369	-0.386626
8135512	11179	ZNF277	-0.659378	-0.166976	-0.394612	-0.338272	-0.147518	0.328378	0.198207	-1.0635	-0.986859	0.0315026	-0.685895	4.7533	5.13987	-0.386576
8023766	25914	RTTN	-0.925021	0.0964511	-0.84693	-0.415765	-0.665418	-0.0568952	0.332999	-0.869522	-0.169417	-0.799538	-0.456943	7.45033	7.83666	-0.386336
8010184	10801	SEPT9	-0.941176	-1.09592	-0.940076	0.50512	-0.160335	-0.0876708	0.371235	-1.07195	0.0595581	-0.993029	-1.01281	5.14362	5.52993	-0.386315
8177938	170679	PSORS1C1	-0.585062	-0.0954903	-0.780233	0.0152866	-0.917357	-0.0806105	0.383006	0.000499349	-0.855749	-1.52578	-1.3866	5.30302	5.6893	-0.386275
8025973	90592	ZNF700	-0.71542	-0.775764	-0.62552	-0.849525	-0.191658	-0.0133174	0.381827	-0.851362	-0.457591	-0.295221	-0.415261	7.71938	8.10533	-0.385947
8151223	81796	SLCO5A1	-0.287897	-0.153835	0.807931	0.891145	-0.635672	-0.59065	0.159696	0.864614	0.226277	-2.94712	-1.22366	5.16516	5.55099	-0.38583
7934026	1763	DNA2	-1.18259	-0.690985	-0.775539	-0.542218	-0.508819	-0.122207	0.773723	-1.46652	-0.0402422	0.121847	0.928042	6.78152	7.16732	-0.385799
8171762	6197	RPS6KA3	0.396159	-0.75528	-0.526438	-0.509187	-0.131253	-0.464213	-0.245622	-0.876148	-0.420125	-0.144869	-0.600501	9.14414	9.52977	-0.38563
8146357	4173	MCM4	-0.969806	-1.58339	-1.26595	-0.758112	-1.08077	-0.574131	1.37302	-2.75937	0.00147954	1.05006	0.966505	8.78119	9.16652	-0.385333
8110090	94081	SFXN1	-0.479302	-0.399139	-0.422551	-0.576821	-0.44902	-0.159179	-0.324028	-1.04018	-0.321923	-0.567052	-0.362316	9.67053	10.0556	-0.385067
8140151	5982	RFC2	-0.608511	-1.26163	-1.50125	-0.48958	-0.77324	-0.25407	0.992578	-1.62343	-0.436332	0.101589	0.638026	8.72475	9.10935	-0.384597
8005134	136	ADORA2B	0.353455	-0.413578	-0.755262	-0.272083	-1.96401	-0.433512	-0.703811	-0.71237	-0.624732	1.18153	0.440103	7.56446	7.94875	-0.384299
8061075	6629	SNRPB2	-1.48906	-0.521329	-0.21421	-1.6504	-0.289409	0.0803596	-0.132295	-0.709543	-0.396281	-0.0805342	0.326425	9.35521	9.73933	-0.384115
8091656	196074	METT5D1	-0.514562	-0.153414	-0.127645	-0.568224	-0.254392	0.438789	-0.171111	-0.69744	-0.58653	-0.284712	-0.920088	7.58955	7.97325	-0.383703
7935660	23268	DNMBP	-0.728294	-0.543252	-0.49286	0.386858	-1.01396	-0.147649	0.691711	-0.47873	-0.478332	-0.15493	-0.604058	8.22847	8.61205	-0.383586
7924096	4751	NEK2	-2.5426	-1.36598	-0.988435	-0.838578	-1.58187	-0.12769	1.69196	-1.31462	-0.179958	0.74096	1.91165	6.98368	7.36679	-0.383112
7909689	56950	SMYD2	-0.655101	-1.28179	-1.01137	-0.269811	-0.471308	0.486213	0.796603	-0.929251	-1.08301	0.40641	0.15622	7.39011	7.77276	-0.382654
7951038	677822	SNORA40	-0.509328	-0.172568	-0.690892	-1.32848	-0.814211	0.230536	-0.714203	-0.146274	-0.254069	-0.18576	0.296272	7.21283	7.59544	-0.382604
7913237	55450	CAMK2N1	1.27429	-1.33809	-0.947964	0.147777	-1.12098	0.0641358	-1.35057	-0.932061	0.229861	-0.434146	-0.641415	9.65467	10.0372	-0.382563
8124437	8968	HIST1H3F	-1.4021	-0.892947	-0.956769	-0.17438	-1.289	-0.496999	1.58739	-0.960712	-0.305268	-0.633648	1.58723	7.40225	7.7845	-0.382249
8012054	1742	DLG4	-0.757533	-0.91444	-0.933931	-0.521879	0.0329309	0.146804	0.359916	-0.727934	-0.391863	-0.265283	-0.98445	7.46421	7.84641	-0.3822
8061428	955	ENTPD6	0.324067	-0.638205	-0.413451	0.103553	-0.678844	-1.26049	-0.362839	-0.457685	-0.521681	-0.271245	-0.306212	8.84555	9.22769	-0.382135
8145281	51312	SLC25A37	-0.772161	-0.0175915	-0.57184	-0.559896	0.0998931	0.0284231	-1.13212	-0.763705	-0.812924	0.687796	-0.197356	8.06318	8.44474	-0.381564
8099649	1665	DHX15	-0.237724	-0.615443	-0.280173	-0.636315	-0.78299	-0.373787	0.272413	-0.910622	-0.288316	-0.759417	0.0579453	9.98749	10.3685	-0.380993
8120501	1310	COL19A1	-0.335191	0.0324924	0.0818996	-0.331176	-0.732178	0.131927	1.6317	-1.34452	-0.784666	1.04938	0.162395	5.68743	6.06831	-0.380876
7937508	977	CD151	0.373953	-0.973614	-1.50523	-0.0206385	0.138716	0.0631276	0.248033	-1.14717	-0.88321	0.703888	0.168892	9.62536	10.006	-0.380652
8117382	3017	HIST1H2BD	-0.665462	-0.896306	-0.848022	-0.0508076	-0.24477	0.541166	1.01203	-0.378489	0.141478	-0.608636	-1.44245	7.91421	8.2948	-0.380589
7947076	84867	PTPN5	0.194581	0.181905	0.0593975	0.00137551	-2.3272	-0.283564	-0.369828	0.0330879	-0.163797	-0.0912891	-0.140799	5.8038	6.18436	-0.380565
8146115	56892	C8orf4	-0.727694	0.733202	0.24425	-0.691713	-0.850759	-1.58543	-0.358629	-0.55022	-0.309066	-0.0405732	-1.43904	5.90012	6.28051	-0.380392
8161945	158158	RASEF	-0.112014	-0.0638699	-1.37782	-0.209076	-0.655091	-0.483426	-0.287297	-1.08604	-1.34168	1.48668	0.861456	6.39809	6.77836	-0.380271
8100870	9508	ADAMTS3	-1.77342	-0.0627557	0.332419	-0.0568664	0.40547	-0.119765	-0.359265	-1.38907	-0.605358	-1.43794	0.00187793	6.86822	7.24837	-0.380143
8001746	677827	SNORA46	-0.00899587	-0.559144	-0.605001	-0.104266	0.441333	0.357987	0.348771	-1.87153	-0.798439	-1.21672	-0.758455	6.44982	6.82977	-0.379956
7919763	2029	ENSA	-0.312368	-0.731448	-0.312808	-0.271243	-0.347462	-0.0381096	-0.116552	-0.141112	-0.440794	-0.813782	-0.349834	6.78322	7.16285	-0.379637
7962194	440093	LOC440093	-0.23304	-0.448655	-0.570952	-0.548405	-0.746784	-0.128761	-0.276716	-0.102808	-0.396009	-0.352701	-0.915956	9.42817	9.80734	-0.379162
7991120	388165	FLJ43276	-0.364183	-0.325517	0.0418176	-0.170496	-0.0888826	0.530684	-0.392711	-0.0294869	-1.20422	-0.224345	-0.764464	6.87358	7.25237	-0.378799
7990054	55075	UACA	-0.326988	-0.131395	-0.80487	-0.256279	-0.344356	-0.76286	0.177474	-1.38319	-0.447147	0.469414	-1.17637	6.6768	7.05517	-0.378371
7954631	55711	MLSTD1	0.588831	-0.282037	-0.286453	-0.456801	-0.529755	-0.385218	-0.654332	-0.806599	-1.21897	-0.0922541	-0.281602	5.88939	6.26756	-0.378171
8061579	22974	TPX2	-2.56508	-1.08585	-0.744855	-0.4467	-1.62023	-0.0667114	2.23162	-2.02798	-0.318237	0.508344	1.75755	8.93224	9.31012	-0.377884
7942527	10714	POLD3	-0.833314	-0.432418	-0.929943	-0.979318	-0.536547	0.0780427	0.871828	-2.06361	-0.29102	0.741667	0.787539	7.83346	8.21105	-0.377596
8146024	203102	ADAM32	-0.177648	-0.620266	-0.167688	-0.729731	-1.13374	0.280702	0.707047	-0.257311	-0.268119	-0.366303	-1.09647	6.035	6.41259	-0.377585
8090555	8971	H1FX	-0.397601	-0.474594	-0.556985	0.0100185	-0.494738	-0.298687	-0.0591677	-1.20202	-0.25392	-0.62602	0.063021	8.03167	8.40898	-0.377305
8126839	27242	TNFRSF21	-0.248907	-1.63191	-0.729881	0.231811	-2.75653	0.435542	-0.255654	-0.552922	-0.756722	2.56414	-1.28841	8.52302	8.90028	-0.377261
7912481	10459	MAD2L2	-0.677586	-0.601908	-1.01843	-0.135063	-0.444598	-0.34695	-0.0943733	-1.10791	-0.430805	-0.242771	0.247312	8.73229	9.10917	-0.376882
8047288	151246	SGOL2	-1.53597	-1.13854	-1.00891	-0.841385	-1.11439	-0.148337	1.74959	-1.56073	-0.401466	0.375269	1.41546	6.96726	7.34406	-0.376804
8082066	26355	C3orf28	-1.09644	-0.663659	-0.909244	-1.17858	0.724322	0.618121	-0.336798	-0.925385	-0.670555	-0.342721	-0.193337	7.60269	7.97937	-0.376674
7981514	113146	AHNAK2	-0.0860736	-0.999513	0.251253	0.27642	-0.0389903	-0.72998	-1.60584	0.0266	-1.12689	2.52393	-0.685569	7.44165	7.81793	-0.376288
7941214	23649	POLA2	-0.876842	-0.766443	-0.955851	-0.607938	-0.643629	-0.221803	0.842177	-2.27911	-0.253612	0.181612	1.2002	8.00831	8.38459	-0.376279
8049542	9208	LRRFIP1	0.0358158	-0.59908	0.238766	-0.172041	-0.6105	-0.664951	0.303636	-0.892224	-0.13997	0.42043	-0.68849	4.69961	5.07577	-0.376152
8041508	25797	QPCT	-0.419481	-0.196327	-0.227636	-0.459832	-0.471156	-0.744331	-0.566505	0.0119466	-0.102341	0.012223	-0.305475	5.23044	5.60636	-0.375921
7977615	6035	RNASE1	0.0279176	0.169159	-0.307319	-0.0106615	-0.0311682	-0.709003	-0.246012	-2.1453	-0.190825	-1.27164	0.0570034	6.29157	6.66671	-0.375139
8094278	64151	NCAPG	-2.20087	-1.20381	-0.717826	-0.501069	-1.06688	-0.0548635	2.60612	-1.79954	-0.273501	-0.148623	2.16287	9.06535	9.44036	-0.375009
7917232	2787	GNG5	-0.339718	-0.275351	-1.06006	-0.339312	-0.53078	-0.666001	-0.556657	-0.502841	-0.0961752	-0.391078	-0.174883	7.94586	8.32068	-0.374816
7915472	6513	SLC2A1	-0.214887	-0.794518	-1.12103	0.801689	-0.0848636	0.412679	-0.268142	-0.636243	-0.459384	0.135547	-0.140317	9.42011	9.7949	-0.374793
8168855	158947	ARMCX4	-0.352952	-0.74346	-1.40872	-0.575488	0.990578	-0.296843	-0.157029	-0.821386	0.672977	-0.193903	-1.02212	5.84195	6.21654	-0.374591
7965206	55117	SLC6A15	-0.110018	-0.115315	-0.0642219	-0.0626173	-1.73251	-0.186371	0.0342212	-0.16841	0.0239447	0.0767338	-0.0122568	4.69756	5.07164	-0.374087
8173551	5255	PHKA1	-0.702024	-0.0600918	-0.170334	-0.426348	-0.525222	-0.611711	-0.876251	-0.727348	0.352026	-0.0586405	-0.845412	7.23374	7.60738	-0.373642
8014956	9572	NR1D1	-0.278598	0.0974247	-0.585115	-0.514863	-1.93437	-0.380272	-0.236331	0.133496	-0.303923	-1.36359	-0.434299	7.70048	8.07404	-0.373563
7939839	5795	PTPRJ	-0.325707	-0.478898	-0.136	0.159933	-1.12501	0.132445	0.453632	-0.674291	0.102341	-1.75658	-0.00032056	8.23628	8.60949	-0.37321
8169015	56849	TCEAL7	0.31255	-0.565621	0.232017	0.0936112	0.126296	-0.0391707	-0.0392085	-1.0267	-0.581099	-2.02353	0.0641366	6.21904	6.59222	-0.373175
8104930	6507	SLC1A3	-1.38481	-0.498106	-0.814182	0.360048	-1.59699	0.393577	0.736578	0.0830557	-0.56472	2.4374	-1.59563	10.0135	10.3866	-0.373173
8009761	79902	NUP85	-0.447036	-0.76257	-1.01898	-0.491053	-0.67206	-0.0900873	0.461984	-1.35231	-0.457526	0.519543	0.223907	8.2309	8.60406	-0.37316
8083214	9435	CHST2	-0.122359	-0.0168236	0.0364418	-0.454655	-0.790367	-0.805426	0.117708	-0.79251	-0.74997	0.46329	-1.08554	7.83717	8.20997	-0.372798
7950701	26011	ODZ4	-0.108722	-0.730539	-0.299032	0.225712	-0.215094	-0.832991	-0.148041	-1.04616	-0.242246	0.673999	-1.64626	5.99006	6.36272	-0.372658
8129728	54806	AHI1	-0.49837	-0.194266	-0.262441	-0.509996	-0.35285	0.339512	-0.308053	-1.06119	-0.218096	-0.828006	-0.499312	7.59953	7.97176	-0.372233
8133788	5782	PTPN12	-0.150803	-0.547223	-0.473648	-0.125776	-1.05306	0.235646	-0.136593	-0.288876	-0.862828	-1.00145	-0.438845	9.63031	10.0025	-0.372168
8150509	5327	PLAT	1.56952	-0.825029	-1.4595	-0.248659	-1.65801	0.196997	1.49131	-1.99775	0.601885	0.412845	0.345837	8.64111	9.01318	-0.372074
7972723	55082	ARGLU1	-0.648243	-0.487553	-0.241645	-0.662904	-0.0313368	-0.270974	0.566546	-1.29086	-0.535679	-0.454574	-0.510216	9.51919	9.89116	-0.371968
7947526	119722	KRT18P14	-0.345831	-0.977949	-0.434165	-0.376647	0.00470203	-0.758134	-0.311764	0.713067	0.920635	-2.90831	0.436363	6.35337	6.72523	-0.371866
8044613	55871	CBWD1	-0.309857	-0.578056	0.141542	-1.02798	-0.635835	0.110394	0.30235	-1.62408	-0.530313	0.192863	-0.725189	6.58617	6.95795	-0.371773
7979824	87	ACTN1	-0.0609267	-0.571269	-0.686623	-0.749382	-0.371955	0.624132	0.150556	-0.811927	-1.02921	-0.259963	0.664449	9.64805	10.0198	-0.371714
8179731	3106	HLA-B	-0.0439263	-1.46919	-1.21524	0.0795084	-0.204258	0.25803	0.27184	-1.14303	-0.995281	-1.21821	0.383038	11.0903	11.462	-0.3717
8091255	344838	PAQR9	-0.8508	-0.223397	0.136683	-0.281647	-0.186241	-0.228891	-0.367902	-1.05629	-0.402628	-0.615658	-0.0888982	5.13188	5.50341	-0.371537
7936134	79991	OBFC1	-0.48741	0.154121	-0.51506	-0.384264	-0.905309	-0.777675	-0.459781	-0.38647	-0.180025	0.315951	-0.242053	6.74094	7.11136	-0.370418
7950899	23682	RAB38	-0.0947931	-0.188159	-0.530884	-0.68115	-1.36661	-0.880973	-0.105378	-0.117	-0.385065	-0.503909	0.157524	5.9507	6.32088	-0.370181
8138857	79017	C7orf24	-0.556865	-0.756995	-0.601114	-0.893435	-0.268901	0.0588984	-0.420158	-1.69423	-0.85262	-0.245292	0.53093	8.04372	8.41353	-0.36981
8021653	5271	SERPINB8	0.988736	-0.665773	-0.0781833	-0.449957	0.087161	-0.814145	-0.261453	-0.440059	0.0628466	-1.67045	-0.0408408	6.07612	6.44571	-0.369589
7906786	84824	FCRLA	-0.17596	-0.319801	-1.51208	-0.43917	-0.144893	-0.300992	-0.0108287	0.265447	-0.166735	0.219104	0.276974	5.36634	5.73582	-0.369482
7916836	26135	SERBP1	-0.378194	-0.277441	-0.160097	-0.664884	-0.104308	-0.0253596	-0.053767	-0.835697	-0.293932	-0.924276	-0.603898	8.1402	8.50957	-0.369372
7985873	90381	C15orf42	-1.82327	-1.01158	-0.737373	-0.220429	-1.07844	-0.0348051	1.76843	-1.97173	-0.0338487	-0.710489	2.1	7.48509	7.85401	-0.36892
8071212	8318	CDC45L	-0.857884	-1.21682	-1.81069	-0.626093	-1.00507	-0.337428	1.66225	-2.13852	-0.334785	0.767555	1.67251	7.20704	7.57572	-0.368674
8101324	3184	HNRPD	-0.284165	-0.671402	-0.426227	-0.439562	-0.410524	-0.415596	0.439844	-0.907099	-0.467372	-0.449214	-0.111708	10.5862	10.9545	-0.368264
8071036	6285	S100B	1.50657	-0.522001	0.676741	-0.0529684	-0.21189	-0.307762	-0.136202	-1.6043	-0.0611454	-3.71523	-0.251774	7.90206	8.27014	-0.368081
8151871	9134	CCNE2	-1.61762	-0.72311	-1.2982	-0.804339	-1.41675	-0.271948	1.76542	-2.3575	-0.375476	0.99543	1.6636	7.64944	8.01707	-0.367632
8117608	8332	HIST1H2AL	-0.887903	-1.4488	-0.901798	-0.370685	-0.927071	-0.562367	0.940076	-0.802303	-0.279276	-0.554163	0.927542	5.42198	5.78959	-0.367608
7953508	7167	TPI1	-0.662205	-0.242505	-0.45895	-0.227546	-0.671549	0.00816039	0.131067	-0.555607	-0.685587	-0.744245	-0.119718	6.09863	6.4659	-0.367268
8071737	4282	MIF	-0.488635	-0.979059	-1.16881	-0.354925	0.110854	0.250786	-0.456257	-1.04214	-1.24977	1.03712	0.432666	9.08099	9.44794	-0.366948
7939738	1643	DDB2	-1.37615	-0.708857	-0.570795	0.0140039	-0.828904	-0.572531	0.124763	-0.705103	-0.082502	-0.131658	0.0547655	7.6676	8.03443	-0.366831
8060745	54498	SMOX	0.210107	0.458904	-0.443197	0.565826	-1.43946	-1.33832	-0.994982	0.202806	-0.301913	-0.178639	-0.498317	7.71558	8.08215	-0.366575
7919614	126961	HIST2H3C	-1.1504	-0.938707	-0.913309	-0.41132	-0.630628	-0.445048	1.31962	-0.680801	-0.431567	0.209746	0.984035	8.45508	8.82131	-0.366227
7918911	728589	RP4-781D12,3	-0.298929	-0.85233	-0.230252	-0.558933	-0.844099	-0.392379	-0.0488921	-0.62961	0.413226	0.11144	0.0700955	6.96808	7.33426	-0.366187
8103706	51166	AADAT	0.434384	-0.414889	0.0101836	-0.326061	-1.44082	0.40091	0.39628	-1.0449	-0.0569436	-0.731996	-0.241143	7.10867	7.47439	-0.365727
8007850	9884	LRRC37A	1.06787	-0.0671129	0.07212	-0.48392	-0.00515414	-0.09005	-0.533765	0.411762	0.105909	-2.4552	-0.548894	7.07304	7.43721	-0.364166
8144557	4482	MSRA	-0.126251	-0.963201	-0.380152	0.145288	-0.447896	-0.46136	0.821863	-1.19536	-0.12883	-0.924168	-1.08203	8.26658	8.63046	-0.363876
7964089	9924	PAN2	-0.841752	-0.176707	-0.328609	-0.655417	-0.0606874	0.0686135	-0.187235	-0.804266	-0.776757	-0.663269	-0.876536	8.39968	8.76333	-0.363652
7915955	54558	SPATA6	-0.933876	-1.4824	-0.448245	-0.133143	0.489704	-0.282962	0.481472	-0.660861	-0.205387	-0.194645	-1.02051	8.78958	9.1532	-0.363621
8068180	30811	HUNK	-1.35325	-0.271364	-0.048364	-0.0948967	-1.05115	-0.146024	0.428631	-0.39291	0.0285276	-0.777737	0.60011	6.83433	7.19787	-0.36354
8105828	891	CCNB1	-1.94182	-1.10855	-0.750008	-0.495045	-1.27454	-0.345894	1.8233	-1.1457	-0.529616	0.12646	1.27331	9.72322	10.0867	-0.363465
7995354	23594	ORC6L	-1.45631	-0.783441	-0.979182	-0.600899	-1.09935	0.0316494	0.679631	-1.31988	-0.145173	-0.245794	1.55755	7.72439	8.08755	-0.36316
8044766	51141	INSIG2	-0.83086	-0.840974	-0.964723	-0.71272	1.16519	1.21986	-0.164554	-0.590639	-0.749794	-0.383084	-0.070468	8.63806	9.00098	-0.362928
8128087	2569	GABRR1	0.159093	0.0745959	-0.682274	-0.12161	-0.790341	0.00151765	0.00344292	0.145315	0.490406	-3.22339	0.254305	5.03718	5.39975	-0.362571
8064539	56265	CPXM1	-0.424783	-0.675775	-0.0162291	-0.0039528	0.344684	-0.253735	-0.140955	-1.96284	0.54195	-2.06035	-0.308682	6.10704	6.46958	-0.36254
7992092	63922	CHTF18	-0.236395	-0.86617	-0.926793	-0.211478	-0.843676	-0.531021	0.334496	-0.935224	-0.474851	-0.261842	0.260713	7.01369	7.37589	-0.362205
8168291	26548	ITGB1BP2	-0.72095	-0.48863	0.0562764	-0.115018	-0.320234	0.0207022	0.067017	-0.922053	-0.33658	-1.00251	-0.0313652	5.00004	5.36162	-0.361578
8031152	6203	RPS9	-0.405114	-1.01729	-0.953932	-1.06794	0.782671	-1.59298	-1.06789	-0.49682	-0.751502	-1.44216	2.17752	3.89986	4.26137	-0.361506
8175269	159090	FAM122B	-0.707693	-1.07817	-0.795072	-0.271047	-0.585411	-0.11062	0.770406	-1.68841	-0.237196	0.25961	0.142169	7.91475	8.27576	-0.361008
8158147	114789	SLC25A25	-0.182918	-0.34807	-0.612476	0.00536659	-0.0413447	-0.52508	-0.211336	-0.53941	0.0444324	-0.0473171	-0.45988	7.09802	7.45863	-0.360603
8030448	126129	CPT1C	-0.728853	-0.419397	-0.491344	0.137798	0.19331	-0.678542	0.388658	-1.25662	-0.19603	-0.796763	-0.711374	7.66468	8.02528	-0.360598
8093500	10460	TACC3	-1.77567	-0.688854	-1.0473	-0.0595468	-1.58583	-0.123948	1.98953	-1.24031	-0.288762	-0.296521	2.14667	7.77896	8.1389	-0.359941
8085754	151648	SGOL1	-1.76429	-0.631009	-1.10347	-1.07575	-1.97327	-0.165235	2.06609	-0.650747	-0.204753	0.799076	2.02003	7.18418	7.54396	-0.359778
7964499	116986	CENTG1	-0.271111	-0.54324	-0.636539	-0.00968346	-0.200716	-0.528388	-0.0491091	-0.638684	-0.276734	-1.5107	0.151953	6.13011	6.48955	-0.359447
8129963	134637	ADAT2	-0.136485	-0.269308	-0.539772	-0.966307	-0.218374	-0.0886223	-0.679632	-0.232577	-0.164716	-0.922855	-0.432481	7.68254	8.04193	-0.359386
8023191	4087	SMAD2	-0.502026	-0.373372	-0.125395	-0.499445	-0.690767	0.197711	-0.510479	-0.822579	-0.0481342	-0.767236	-0.990513	8.20865	8.56756	-0.358908
8149551	23362	PSD3	-0.76826	0.107881	0.00250512	-0.548244	-1.09945	0.0697653	0.388073	-0.329363	-0.290842	0.263706	-1.09252	9.2372	9.596	-0.358798
8128522	57531	HACE1	-0.649672	-0.471087	-0.42556	-0.60241	-0.325772	0.206259	-0.18653	-1.4969	-0.348656	-0.392597	-0.402509	8.11085	8.46933	-0.358474
7933855	219790	RTKN2	-1.2655	-0.88161	-0.465355	-0.052728	-1.28593	-0.337593	1.67578	-1.40385	0.221248	-0.613772	0.629355	5.89924	6.25739	-0.358151
7948896	9304	SNORD22	-0.751789	-0.303048	-0.590769	-1.0117	-0.810734	0.139908	-0.183723	0.361298	-0.586212	-1.38024	-0.044867	6.75732	7.11531	-0.357989
8108757	56097	PCDHGC5	-0.360602	-0.334637	-0.40622	0.171364	-0.347049	-0.187141	0.245852	-0.163204	-0.507647	-0.424488	-1.43407	6.82467	7.18259	-0.357925
7999769	339047	LOC339047	-0.756208	-0.85199	-0.462944	-0.0274167	-0.333964	0.246082	0.274845	-0.206199	-0.569841	-1.42512	-0.602601	9.33198	9.68951	-0.357527
8153322	23237	ARC	-0.676432	-0.962769	-0.931358	-0.0167683	-0.145465	-0.581672	-0.168707	1.04874	-0.0128485	-1.41416	-0.142638	6.997	7.35432	-0.357314
7989224	102	ADAM10	-0.861094	-0.721582	-0.379495	-0.417415	-0.0510241	-0.0530648	-0.108167	-1.27304	-0.708523	0.587292	-0.318479	10.2643	10.6214	-0.357051
8100131	2557	GABRA4	-0.55493	-0.19187	-0.04422	-0.0172422	-0.0766248	0.0488611	-0.515834	0.0820588	-0.0834255	-6.39745	0.581589	4.21861	4.57559	-0.356986
7910099	6726	SRP9	-0.0909086	-0.355649	-0.585829	-0.380255	-0.635418	0.589346	0.0591897	-1.31765	0.175069	-0.827156	-0.663155	7.24729	7.60422	-0.356931
7964665	283417	DPY19L2	-1.16774	-0.519819	0.599612	-0.506377	0.927639	-0.200431	-0.73925	-0.156535	-0.247647	-0.92984	-0.814258	5.60733	5.96301	-0.355676
7906919	5999	RGS4	0.134189	0.156117	0.190111	0.0509767	-0.78764	0.506085	-0.0615757	-0.0925667	-0.274407	2.17111	-1.24408	5.68486	6.04005	-0.355185
8064939	56255	TXNDC13	-0.401566	-0.525632	-0.16005	-0.168813	-0.0399243	-0.781199	0.170478	-1.16057	-0.204644	-0.0763226	-1.52633	8.8731	9.22809	-0.354987
8081288	55076	TMEM45A	-1.06544	-0.982345	-0.981844	0.248434	-0.313651	1.57402	0.0692029	-1.47644	-0.947172	2.30677	1.20224	7.65446	8.0088	-0.354341
8117368	8364	HIST1H4C	-1.02726	-0.888546	-0.539712	-0.385218	-0.650792	-0.443102	1.46988	-1.71059	-0.364754	-0.476975	1.6438	9.51724	9.87147	-0.354227
7925318	26830	RNU5D	-0.0802887	-1.08276	-0.430788	-0.46421	-0.950814	0.403075	-0.110035	-0.0141427	-0.170452	-0.755876	-0.336407	5.35195	5.70617	-0.354214
8122986	51429	SNX9	-0.17782	-0.376867	-0.0749771	-0.586519	-1.1563	-0.555574	-0.752846	-0.652634	-0.641578	0.895267	-0.217497	8.34886	8.70257	-0.353709
8132503	9263	STK17A	-0.720171	-0.576053	-0.973812	-0.679734	-0.754155	-0.433948	0.817968	-0.711448	0.314878	1.16053	-0.708719	9.54903	9.90253	-0.353495
8124166	154141	MBOAT1	-1.21051	-0.475265	-0.617125	-0.444619	-0.828404	-0.385969	0.0818938	-2.12905	-0.46913	0.267328	0.408512	7.21327	7.5664	-0.353129
8077731	2177	FANCD2	-1.64061	-0.555028	-1.27647	-0.674712	-1.30688	-0.249012	1.68472	-1.12217	-0.0783093	0.214083	1.12536	7.79591	8.1489	-0.352995
7943882	5805	PTS	-0.663584	-0.22212	-0.427229	-0.679537	-0.661466	0.12592	-0.188016	-0.708226	-0.320137	-0.217826	-0.137399	8.00161	8.35459	-0.35298
7902290	1491	CTH	-0.568173	0.208379	-0.836166	-0.273791	0.791143	0.856751	-1.66777	0.879878	0.167435	-3.94881	-1.19963	6.77841	7.13114	-0.352728
7996211	64785	GINS3	-0.738512	-1.03193	-0.752736	-0.710673	-0.469257	-0.355049	0.452609	-1.74976	-0.359159	-0.116933	1.20375	7.5226	7.87524	-0.352643
8000537	440350	LOC440350	-0.76122	-0.554101	-0.240342	-0.34279	-0.359147	0.264047	0.0621461	-0.00206787	-0.577698	-1.25922	-0.558964	7.8897	8.24221	-0.352506
8040473	388	RHOB	-0.00324756	-0.531855	-0.494319	0.0155729	-0.510762	0.822315	-0.364071	-0.183148	-0.755872	-1.17455	-0.0966754	8.65781	9.0103	-0.352487
8118228	58496	LY6G5B	0.0593972	-0.882233	-0.102434	0.202168	0.0400986	0.259669	0.135598	-0.300663	-0.909043	-1.12608	-0.613996	6.46024	6.81232	-0.35208
7989094	4734	NEDD4	-0.290157	-0.59544	-0.306301	-0.849141	-0.474615	0.15375	0.101826	-0.576086	0.0325457	-0.490232	-0.46126	7.42311	7.77508	-0.351974
8081298	84873	GPR128	-0.0118843	-0.686562	0.0860474	-0.0382879	-0.118033	-0.0494691	0.326846	-1.82132	-0.1613	0.303464	-0.245164	3.88894	4.24084	-0.351906
8157727	2844	GPR21	-0.662171	-0.813101	-0.657926	-0.405851	0.33231	0.180939	0.106875	-0.863186	-0.792662	-0.469085	-0.733637	6.19229	6.5437	-0.351412
8162216	53358	SHC3	0.231495	-0.818149	-0.900685	0.00449086	-0.942634	-0.763737	0.596739	0.0516028	0.334413	-1.74425	-0.0597814	8.6848	9.03617	-0.351378
8041592	27436	EML4	-0.481263	-0.961554	-0.488515	-0.173597	-0.10057	-0.152381	0.173438	-1.02606	-0.722906	-0.15598	-0.422916	8.9888	9.34016	-0.351354
8054281	164832	LONRF2	0.252836	0.392935	-0.0277806	0.941915	-1.60787	-1.92123	-0.000976739	-1.18704	0.70562	-1.02812	-2.24156	8.02125	8.37225	-0.350994
7982792	5888	RAD51	-0.691683	-1.19834	-1.66739	-0.82751	-0.604309	0.22969	1.47531	-2.45713	-0.258527	0.120344	1.97628	5.96865	6.31964	-0.35099
8102781	646187	LOC646187	0.454009	-0.142438	-0.386058	-0.595123	-0.230486	0.161559	0.247277	-0.436911	-0.164258	-0.162198	-1.0707	5.28197	5.63296	-0.350988
8177232	8284	JARID1D	-1.4181	-0.511144	0.129996	0.605292	0.954286	-0.115787	0.331047	-0.48186	-0.0663894	-3.74812	-1.58349	6.6058	6.9566	-0.350796
8134257	2791	GNG11	0.551327	-1.88149	-0.928728	-0.882132	-0.946752	0.0615623	0.746761	-1.93585	-0.437503	0.571034	-0.811503	7.86977	8.21998	-0.350207
7963880	3679	ITGA7	-0.055546	-0.883744	-1.44352	1.24053	-0.0886439	0.367373	-0.230011	-0.808816	0.184822	-2.20553	-1.01639	9.01138	9.36136	-0.349978
8169073	767811	H2BFXP	-0.872958	-0.294389	-0.562795	-0.478759	-0.342477	-0.0055862	0.700718	-0.860215	-0.212178	-1.02303	-0.0839399	5.56115	5.91021	-0.349059
7976810	767563	SNORD113-3	-0.356719	-2.6998	-0.803493	0.00770265	0.0580361	-0.0571288	-0.14029	0.356671	-1.94827	-0.546161	-2.07578	5.18188	5.53087	-0.348995
8005953	26773	SNORD4A	0.076553	-0.661232	-0.89202	-0.520954	-0.263997	0.214935	-0.159704	-0.447288	0.106087	-0.883477	-0.369514	6.21744	6.56631	-0.348871
8179967	177	AGER	-0.252548	-0.469557	-0.284624	-0.182665	-0.539998	-0.391284	-0.0299074	-0.685242	-0.559192	-0.965681	-0.554773	6.51254	6.86133	-0.348783
7900167	55143	CDCA8	-1.58744	-1.16932	-0.995283	-0.668639	-1.56339	-0.0575826	2.03018	-1.0341	-0.493363	0.523947	1.91431	6.86129	7.21002	-0.34873
8052654	57162	PELI1	-0.311656	0.0419741	-0.438538	-0.321944	-0.257156	0.587682	0.27129	-0.844267	-0.219811	-1.87339	-0.993574	8.50026	8.84866	-0.348403
7906085	4000	LMNA	0.584725	-0.579365	-0.907633	0.247075	-1.2372	-1.14055	0.711213	-0.361689	-0.628926	0.833589	-0.240196	8.03323	8.38163	-0.348397
8097857	84057	MND1	-1.82032	-1.05819	-1.00865	-0.797141	-0.734768	-0.197821	2.18054	-1.62482	-0.173866	-0.768673	1.05542	5.60641	5.95471	-0.348303
8095585	8671	SLC4A4	-0.968133	0.0546862	0.467612	0.562888	-0.172654	0.0554238	0.169923	-0.854396	-0.491588	-4.28908	0.0246262	8.02316	8.37143	-0.348275
8037374	5329	PLAUR	-0.266116	-0.00842091	-0.613343	-0.110344	-1.38897	-0.881202	-1.26053	0.014567	0.155711	0.855218	0.751968	6.77101	7.11908	-0.348068
8116532	619570	SNORD95	-0.341009	-0.396712	-0.429847	-0.25986	-0.332842	0.107435	-0.0406505	0.0843804	-0.549225	-1.61879	-0.582879	10.4654	10.8133	-0.347849
8077781	7428	VHL	-0.511772	-0.682703	-0.547888	-0.478233	0.0543845	-0.236427	-0.4559	-0.612589	-0.303295	-0.174298	-0.0295763	7.83908	8.18687	-0.347799
8141688	8985	PLOD3	-0.244974	-0.567753	-1.03674	-0.179449	-0.115948	0.0163761	-0.578302	-0.28342	-0.590107	-0.0489528	0.364035	9.42346	9.77106	-0.347599
7953200	894	CCND2	-0.463212	-0.431303	-0.14513	-0.842381	0.478972	0.491021	-0.330599	-1.28254	0.0885151	0.0494846	0.0804143	8.83277	9.18033	-0.347564
8001197	81831	NETO2	-0.31966	-0.665566	-0.943701	0.133275	-1.16104	-1.17662	0.262918	-0.506952	0.226643	-0.617903	0.750204	8.99776	9.34531	-0.347554
8021101	115106	CCDC5	-0.798719	-0.728611	-0.740471	-0.869211	-0.203	-0.12599	0.373014	-1.03313	-0.631871	-0.476861	0.569098	6.63231	6.9789	-0.346589
8065089	55614	KIF16B	-1.45046	-0.483923	-0.139468	-0.493717	0.331281	0.682707	-0.940163	-1.04984	-0.14156	0.466859	-0.38329	7.74031	8.08679	-0.346479
7979196	64841	GNPNAT1	-0.338403	-0.592677	-0.212163	-0.717249	-0.0210639	-0.164219	-0.764563	-0.870633	-0.436322	0.243373	0.22814	8.06257	8.40899	-0.34642
8152812	157638	FAM84B	-0.412684	0.158735	-0.456032	1.42747	0.0233591	-0.260865	-0.512635	0.0376681	-0.096903	-2.26466	-1.3081	7.11857	7.46484	-0.346271
8062766	4605	MYBL2	-1.53883	-0.995794	-1.57696	-0.377647	-0.676585	0.154938	1.59851	-1.95726	-0.0818436	0.330149	1.98228	7.7849	8.13054	-0.345646
8097529	255520	ELMOD2	0.118061	-0.531266	0.00804229	-0.542057	-0.0671863	0.325306	-0.125898	-1.57467	-0.18253	-0.874973	0.00968399	7.49915	7.84474	-0.345594
7964271	5557	PRIM1	-0.946195	-0.823306	-1.03836	-0.726092	-0.453857	0.249918	0.745542	-2.59453	-0.537218	0.197781	1.049	7.76508	8.1105	-0.345421
7920472	7170	TPM3	-0.421283	-0.394242	-0.3067	-0.469369	-0.572249	-0.0467285	0.255571	0.0935507	-0.358303	-0.635975	-0.100319	6.28189	6.62695	-0.345058
8054995	2071	ERCC3	-0.474305	-0.151543	-0.350323	-0.794173	-0.448917	0.53234	-0.333019	-0.215113	-0.241402	-0.364467	0.0184493	5.50901	5.85375	-0.344743
8000156	641298	LOC641298	-0.483418	-0.169231	-0.0763574	-0.270768	-0.0293278	-0.0344413	-0.00287561	0.106104	-0.570898	-1.10208	-0.83776	10.7017	11.0462	-0.344449
7970696	219333	USP12	-0.497204	-0.368207	0.144208	-0.851985	0.223646	-0.547526	0.0435307	-1.30313	-0.0761513	0.233702	-0.952718	7.44706	7.79132	-0.344258
8145799	137970	UNC5D	0.0240522	0.128813	0.0840435	-1.10076	-0.0582873	-0.297894	0.164968	-0.234944	-0.241756	-0.513573	-0.877825	6.26082	6.60503	-0.344211
8166469	6303	SAT1	-1.58457	0.21835	-0.862612	-0.183905	-1.3207	1.29946	-1.36441	-0.335236	0.0503922	0.892276	-0.0528184	9.46261	9.80679	-0.344176
8139299	5425	POLD2	-0.0209229	-0.440136	-0.914616	-0.470247	-0.529731	0.0708315	-0.783446	-1.29628	-0.524882	0.10929	0.326655	9.66692	10.0108	-0.343907
8177947	6941	TCF19	-1.89322	-0.688526	-1.75203	-1.49479	-1.00693	0.073123	1.42731	-3.04193	-0.128948	0.627627	1.8924	6.76822	7.11208	-0.34386
8154692	7010	TEK	-0.0113342	-2.34165	-0.809013	0.222462	-0.234418	-0.186159	-0.103785	0.107943	-0.0560036	0.166819	-0.170155	4.25885	4.60245	-0.343608
7981972	6638	SNRPN	-0.906768	0.361638	-0.314399	-0.0470732	0.0432456	1.14486	-0.133128	-0.296595	-0.107924	-0.872622	-1.49795	4.22274	4.56634	-0.343603
8117594	8342	HIST1H2BM	-2.42457	-0.266895	-0.240497	-1.0128	-1.59289	-0.893239	2.74239	-0.955875	-0.375896	1.81422	2.30511	7.52486	7.8682	-0.343338
8110106	3274	HRH2	0.122084	0.134712	-0.403011	-0.129778	-1.08492	-0.0427562	-0.107392	0.217582	0.10208	-0.539411	0.121034	5.39549	5.73866	-0.343174
8132929	2631	GBAS	-0.547104	-0.113176	-0.370511	-0.866535	-0.825726	-0.134249	-0.00224625	-0.830528	-0.371544	-1.27861	-0.150645	9.37834	9.72136	-0.343022
8030437	3276	PRMT1	-0.31424	-0.340695	-0.722261	-0.522415	-0.0873798	-0.224871	-0.12246	-0.783747	-0.523959	-0.423736	0.266685	8.65813	9.00093	-0.342802
7897877	7133	TNFRSF1B	-1.70853	0.207331	0.0141642	-0.34324	-1.07117	-0.298565	-0.215817	-0.189358	-1.6519	0.797365	-1.18694	6.43111	6.77324	-0.342133
8154316	115426	UHRF2	-0.689564	-0.542801	-0.288813	-0.189157	-0.74296	-0.384262	-0.220352	-0.876168	-0.239785	0.109471	-0.38205	8.19337	8.53548	-0.342109
7965036	390345	LOC390345	-1.02467	0.0300813	-0.831962	0.313151	-2.89072	-0.672832	0.163836	-0.532779	0.576247	1.62727	-0.394183	6.25886	6.60088	-0.342015
7919625	730574	LOC100101268	-0.774405	-0.632665	-0.566476	-0.475546	-0.715903	-0.336929	1.00208	-0.693295	-0.125624	-0.457094	-0.0106585	10.0612	10.403	-0.341816
8113073	57561	ARRDC3	0.894398	-0.287817	-0.437578	0.0382651	-1.56528	-0.817744	0.232181	0.388349	-1.07264	-0.562644	-1.14975	9.88531	10.2271	-0.341813
7977497	57820	CCNB1IP1	-1.048	0.408907	0.0263449	-1.22786	-0.00469368	0.540655	-0.893222	-0.705672	-0.382963	-1.44335	-0.0437416	7.10735	7.44915	-0.341799
7944769	57476	GRAMD1B	-1.04189	-2.0175	0.267058	-0.161864	-0.422507	-0.38673	-1.2857	-0.371391	-0.103751	0.0892593	0.372853	6.26698	6.60864	-0.341663
8118324	717	C2	-1.38621	-0.947187	1.62221	1.10082	0.422136	1.77148	-2.51757	0.551348	-2.03417	-2.16033	-0.717047	4.61969	4.96107	-0.341385
8024900	29128	UHRF1	-0.129426	-1.71125	-1.71233	-0.565904	0.0320426	-0.446434	1.25704	-1.78214	0.0402915	-0.230135	1.32773	8.03903	8.38037	-0.341331
7964830	645422	LOC645422	-0.796639	-0.0372379	-0.459109	-0.0421358	0.317581	-0.458118	-0.0426982	-0.170561	-1.16187	0.0615713	-0.614459	5.5648	5.9057	-0.340904
7992594	899	CCNF	-1.08849	-1.45537	-0.815919	-0.0579339	-1.09773	-0.00603828	1.07029	-1.29727	-0.373848	-0.0946906	1.28988	6.96253	7.30343	-0.340899
8126629	54676	GTPBP2	-0.77349	-0.342828	-0.818484	-0.325393	0.444147	0.372946	-1.17613	0.0439398	-0.688399	-0.838189	-0.0542056	8.2293	8.57008	-0.340782
8045423	677822	SNORA40	-0.496702	-0.458291	-0.369424	-1.11897	-0.286031	0.835438	-0.361662	-0.312622	-0.293727	-0.379654	-0.890474	4.9494	5.28995	-0.340548
8124469	387036	GUSBL1	-0.784338	-0.265222	-0.0644952	-0.100214	-0.388711	0.022843	0.402393	-0.258378	-0.36184	-0.916914	-1.17961	9.5618	9.9021	-0.3403
7898057	10630	PDPN	1.39747	-0.811201	-1.13715	-0.472805	0.776164	1.69846	-0.556807	-1.23731	-0.884993	-0.294822	-1.14248	7.88479	8.22507	-0.34028
8141803	10156	RASA4	-0.69679	0.235862	-0.377339	0.0777895	-0.292488	-0.016768	-0.299354	-0.206946	-0.128915	-0.510464	-1.21498	7.97092	8.31114	-0.340227
7993624	51760	SYT17	0.0727244	-0.922799	-0.390786	-0.0222075	-0.915627	0.0980795	0.434265	-1.06905	-0.391858	-2.05824	-0.676409	8.0067	8.34681	-0.340114
8022320	440350	LOC440350	-0.557058	-0.247224	-0.00661313	-0.24151	-0.343475	0.0630703	-0.0946251	0.288109	-0.295476	-1.08265	-0.893681	9.14643	9.4864	-0.339967
8010260	332	BIRC5	-1.59411	-0.780186	-1.01923	-0.424429	-1.38912	-0.338035	1.60396	-0.928219	-0.303744	0.476142	1.34176	7.97874	8.31852	-0.339785
8101228	246175	CNOT6L	-1.19136	0.108635	-0.0814375	-0.54161	-0.824814	0.202559	-0.271954	-0.553477	-0.51847	-1.11048	-0.0944923	7.74877	8.0885	-0.339727
8155284	22844	FRMPD1	-0.657404	-1.08488	0.230921	0.60674	0.0449514	-0.132406	0.230797	-0.487681	-2.2794	-0.698564	0.183509	5.32805	5.66743	-0.339373
7950796	58487	CREBZF	-0.882842	-0.165729	-0.159896	-0.445638	-0.291595	0.104146	-0.119797	-0.82285	-0.323201	-0.343986	-0.194927	9.10038	9.43971	-0.33933
8011396	23729	SHPK	-0.20255	-0.54198	-0.65244	-0.176005	-0.362532	-0.389273	-0.163958	-0.548763	-0.176009	0.236833	-0.202177	7.35821	7.69741	-0.339197
7945182	334	APLP2	-0.448187	-0.399507	-0.654293	-0.111232	-0.232374	-0.00423532	-0.209732	-1.14715	-0.334785	0.143576	-0.443018	11.1775	11.5165	-0.339094
7899192	6195	RPS6KA1	-0.77447	-1.25959	-0.380231	0.0540754	-0.56182	-0.846879	-1.21152	0.0924257	-0.00815331	-0.0784381	-0.0154442	6.845	7.18345	-0.338448
7902789	9653	HS2ST1	-0.187022	-0.746021	-0.460454	-0.72666	0.142643	-0.330226	-0.199559	-1.50149	-0.376111	0.224371	-0.131214	9.45726	9.79548	-0.338214
8134789	29990	PILRB	-0.251005	-0.558962	-0.442093	0.125143	-0.398271	0.144812	0.326755	-0.0104968	-0.643541	-0.921622	-0.778944	8.24808	8.58621	-0.338131
7954029	1027	CDKN1B	-0.716926	-0.331712	-0.296352	-0.280499	-0.103695	0.447961	0.155252	-1.17512	-0.392098	-1.1186	-1.11024	8.42355	8.76166	-0.338116
8155083	768	CA9	-0.882929	-1.55272	-1.22464	-0.0301006	-0.575783	0.968441	0.0319078	0.284635	-0.458623	-0.665843	-0.127769	6.54129	6.87938	-0.338088
7944365	338657	CCDC84	-0.0425838	-0.00884155	-0.753674	-0.627557	-0.221971	0.0727348	0.433829	-0.312865	-0.719218	0.353691	-0.548399	7.83775	8.17581	-0.338068
8000217	641298	LOC641298	-0.529736	-0.274597	-0.0174291	-0.422525	-0.36089	0.182294	-0.11734	0.0503494	-0.289603	-1.17868	-0.775014	10.0219	10.3597	-0.337762
7997982	8558	CDK10	-0.156824	-0.459862	-0.88045	-0.118703	0.00142137	-0.208416	0.39326	-0.844699	-0.102806	-0.77833	-0.297332	7.63037	7.96808	-0.337705
8068238	3455	IFNAR2	-0.769905	-1.09246	-0.405257	-0.383265	0.056841	0.538235	0.14903	-1.67038	-0.425302	-0.638463	-0.021683	7.48356	7.82112	-0.337561
8055377	84083	ZRANB3	-0.715216	0.0242996	-0.418012	-1.16878	-0.0152523	0.215494	0.278449	-1.47466	-0.399192	-0.304485	-0.147658	6.55235	6.8899	-0.337553
8154012	23189	KANK1	-1.06427	-0.711196	-0.220073	-0.566572	-0.0282746	-0.458568	0.347601	-0.698106	-0.369532	0.63757	-0.0646773	7.75438	8.0919	-0.337523
7931353	5791	PTPRE	0.443209	-0.312969	-0.812103	-0.587202	-1.75323	-0.465626	0.82426	-0.843096	0.168932	-1.31817	-0.534015	7.08401	7.42146	-0.337449
8145418	157313	CDCA2	-2.18157	-1.16265	-0.784952	-0.903594	-1.5216	-0.0531395	1.95291	-1.11705	-0.192709	0.724356	1.50456	7.95716	8.29451	-0.337348
7961295	259289	TAS2R43	0.0199595	-0.882977	-0.54487	-0.444078	-0.340589	0.946732	0.944368	-0.272384	-0.52471	-1.4563	-1.33809	4.79436	5.13162	-0.337257
8083941	1894	ECT2	-1.03176	-0.834893	-0.835754	-0.717359	-1.41676	-0.111239	1.70723	-1.47022	-0.352304	0.485334	1.26702	9.10839	9.4456	-0.337203
8059350	130340	AP1S3	-1.04387	-0.707919	0.0667413	-0.396454	-3.32227	0.272374	-0.00855619	-0.183133	-0.250227	1.37986	-0.651864	5.54872	5.88554	-0.336815
8052626	51542	VPS54	-0.622641	-0.450778	-0.296984	-0.685312	-0.343571	0.0720738	-0.158927	-0.899436	-0.335091	-0.107825	-0.495468	7.66409	8.00081	-0.336721
7938396	272	AMPD3	-0.652074	0.131016	0.412264	-0.0821706	-0.687008	-0.360045	-0.977477	-0.0861056	-0.398181	0.156496	-0.7952	5.83374	6.17007	-0.336329
7924029	3914	LAMB3	-0.298404	0.610085	-0.639695	-0.0733197	-0.574428	0.204434	-0.920586	-0.0701579	-0.937216	1.02033	-0.0400354	6.17219	6.50783	-0.335634
7998381	64788	LMF1	-0.455648	-0.463673	-0.387504	0.0180367	0.355653	0.148083	-0.296798	-0.146819	-0.276999	-0.644567	-0.573835	7.49602	7.83164	-0.335618
7906767	9103	FCGR2C	-0.587504	0.502962	-0.378608	-0.668022	-0.199052	-0.281316	-0.174124	-0.743126	-0.474177	-1.16775	-0.114261	6.36324	6.69882	-0.335589
8161558	375719	AQP7P1	-1.71779	-0.364549	-0.547931	0.154329	-0.0928809	-0.3287	0.581762	1.14854	-1.64731	0.994685	0.778278	5.49777	5.83306	-0.335293
8092849	79572	ATP13A3	-0.54248	-0.804206	-0.622448	-0.73182	0.345508	0.389697	-0.0315084	-0.747736	-0.162142	0.0340597	-0.134	9.82277	10.158	-0.335229
8093130	165918	RNF168	-0.861088	-0.219529	-0.507954	-0.573122	-0.498056	-0.0585108	-0.344428	-0.490784	-0.0703093	0.0054042	0.0693736	8.39697	8.73212	-0.335144
8143663	2146	EZH2	-1.36481	-0.892977	-0.442685	-0.208688	-0.809968	-0.533007	1.4232	-1.77931	0.0335054	-0.71882	1.19471	8.95541	9.29013	-0.334721
7902565	23266	LPHN2	-0.103786	-0.0690875	-0.731368	-0.162116	0.186395	0.444456	0.61678	-1.07892	-0.762338	-4.02672	0.220771	8.07862	8.41325	-0.334633
8070141	9946	CRYZL1	-0.331758	0.133316	-0.0507347	-0.505405	-0.188052	0.358448	-0.293207	-0.710471	-0.450995	-1.50033	-0.317689	7.51231	7.84681	-0.334496
8026638	4650	MYO9B	-0.466106	-1.13357	-0.622231	-0.0799267	-0.238126	-0.143216	0.323466	-0.177326	-0.13579	-0.155659	-0.168742	8.64389	8.97836	-0.33447
8172035	6990	DYNLT3	0.247162	-1.03733	-0.423356	-0.769114	-1.02315	0.113852	-0.162988	-0.760539	-0.533762	0.946023	-0.3195	7.91017	8.24455	-0.334383
8179205	2968	GTF2H4	-0.0596525	-0.260141	-0.446031	-0.232311	-0.0310384	-0.135944	-0.169246	-0.430039	-0.529832	-1.32198	-0.364492	7.40778	7.74212	-0.334339
7952830	23310	NCAPD3	-1.15131	-0.318529	-0.668978	-0.75918	-0.895768	-0.473836	0.91477	-1.74626	-0.150318	0.327491	0.73294	8.62307	8.95739	-0.334323
7991034	9455	HOMER2	-1.08448	0.246545	0.119493	-0.0738778	-1.39899	0.288983	0.235038	-0.575912	-0.505756	-0.63619	-0.721381	7.39176	7.72605	-0.334298
8046590	220988	HNRPA3	-0.19677	-0.804466	-0.0678704	-0.429844	-0.268211	-0.251103	0.451588	-0.947054	-0.481981	-0.32954	-0.100587	9.65833	9.9926	-0.334269
8177732	3105	HLA-A	-0.0797631	-0.708188	-0.911183	-0.119177	-0.343526	0.125401	0.0729753	-0.309348	-0.634039	-2.38876	0.744536	9.08685	9.42097	-0.334118
7966321	51184	ATPBD1C	-0.653443	-0.485407	-0.449272	-1.12243	-0.621746	0.171094	-0.516868	-0.506794	-0.383267	0.314688	0.533511	7.29548	7.62951	-0.334033
7923007	51377	UCHL5	-0.450216	-0.32008	-0.359313	-0.881036	-0.470258	0.176354	-0.265774	-1.11605	-0.356608	0.140128	-0.0265716	7.57619	7.91022	-0.334033
8049998	129787	TMEM18	-0.528756	-0.459952	-0.484465	-0.763521	-0.240042	-0.105801	0.0621817	-1.2614	-0.359752	0.135929	-0.0525498	7.9332	8.26705	-0.333854
7936777	54780	NSMCE4A	-0.577115	0.0504454	-0.527133	-0.526434	-0.653403	-0.7029	0.193004	-0.645255	-0.322135	-0.588495	-0.166931	7.44669	7.78021	-0.333514
8033809	162993	LOC162993	-0.518663	-0.45895	0.0865288	-0.262784	-0.23448	-0.166017	0.468465	-1.02644	-0.798712	0.311222	-1.25566	4.77492	5.10823	-0.333306
8179704	8870	IER3	-0.299187	0.116293	-0.640815	-0.173898	-2.63521	0.228396	-0.281713	0.444445	-0.186409	-0.350875	0.131142	6.81778	7.15083	-0.333053
7947110	79733	E2F8	-0.502839	-1.17299	-0.649942	-0.189566	-0.992553	-0.708085	1.1034	-1.57528	0.215854	-0.414367	0.609272	6.16754	6.50036	-0.332816
7990815	400410	ST20	-0.169661	-0.345607	-0.73602	-0.286359	-0.406517	-0.0259105	-0.44614	-0.211148	-0.138392	-0.724764	-0.0371379	7.54913	7.88189	-0.332758
8018864	9021	SOCS3	0.625151	-1.37253	-0.912706	0.293421	-0.489662	-0.1359	-0.767142	-0.115293	-0.828174	0.771484	-0.656419	6.43757	6.76959	-0.332019
8111136	54463	FAM134B	0.525222	-0.816297	-0.00456148	-0.351808	-0.872229	0.877652	-1.31432	-1.07882	-0.741513	1.09493	-0.00597708	8.18678	8.51856	-0.331783
7984319	5604	MAP2K1	-0.825991	-0.302503	-0.540792	-0.991181	-0.248551	0.169227	-0.366853	-0.685392	-0.197761	-0.841089	0.455022	8.93536	9.2665	-0.331149
7930559	79938	hCG_1776259	-0.535923	-0.640528	-0.769905	0.40187	-0.543486	0.373864	0.992797	-0.757552	-0.726083	0.283053	-0.274219	6.77724	7.10822	-0.330978
8091954	27333	GOLIM4	-1.62992	-0.111164	0.363584	-0.713477	-0.156887	0.0169031	0.556804	-1.30278	-1.07947	0.959297	-0.0343607	9.98153	10.3123	-0.330744
7994781	6818	SULT1A3	-0.664468	-0.573728	-0.541798	0.0941332	-0.516108	-0.418737	-0.171376	-0.495172	-0.726492	-0.541594	0.156328	8.04124	8.37178	-0.330548
8093336	7700	ZNF141	-0.357828	-0.306613	-0.80823	-0.804043	-0.513477	0.342118	0.309044	-0.86558	-0.144831	-0.621839	-0.582724	7.48615	7.81654	-0.330385
8149865	64641	EBF2	-0.193123	-1.41001	0.0533082	-0.276034	-0.72105	0.40587	0.1223	-0.210995	-1.35619	0.43975	-0.0857458	4.90397	5.23428	-0.330309
8117543	85235	HIST1H2AH	-0.665395	-0.599154	-0.857841	0.126383	-0.532702	-0.199489	1.32332	-0.823428	-0.513453	-0.934827	0.848353	5.4922	5.82243	-0.330228
8073858	51512	GTSE1	-2.10485	-1.27488	-0.665905	-0.159095	-1.35406	-0.386518	1.64327	-1.26905	-0.251374	0.170544	1.52971	7.36043	7.69052	-0.330086
7926715	57512	GPR158	0.136326	-0.326202	-0.815617	-0.674103	-0.0861268	0.640611	-0.123693	-0.490464	0.15654	-2.92778	-0.83488	6.10018	6.42994	-0.329752
8053417	822	CAPG	-0.461946	-0.0307101	-0.68573	-0.0335074	-0.48358	-0.773223	-1.07748	-0.163765	-0.572817	1.23195	-0.231501	6.682	7.01165	-0.329652
8055426	4175	MCM6	-0.177886	-0.566233	-1.22695	-0.640123	-0.258815	-0.257275	0.491503	-1.9588	-0.491636	-0.101132	0.350254	8.98947	9.31875	-0.32928
8031821	54807	ZNF586	-0.285222	-0.210912	-0.430141	-0.56948	-0.00397554	0.305428	-0.146878	-0.108383	-0.476668	-1.09393	-0.940477	7.38198	7.71125	-0.329275
8178917	6293	VPS52	0.12353	-0.327111	-1.58257	0.0526276	-0.659722	-1.2453	0.487971	0.771314	0.191981	1.7629	-0.420369	5.64803	5.97731	-0.329273
8041781	2034	EPAS1	-0.617114	-1.95024	-2.01538	0.185753	-0.11263	0.259044	-1.09603	-1.53057	-0.894577	4.21456	0.795905	8.43447	8.76365	-0.329178
8020814	51444	RNF138	-0.49235	-0.656803	-0.430081	-0.9838	-0.569005	-0.0163404	-0.113159	-0.577235	-0.171951	-0.690628	-0.257443	7.9202	8.24931	-0.329111
8038202	587	BCAT2	-0.138308	-0.690026	-0.51866	-0.219459	0.175575	0.267729	-0.778743	-0.490856	-0.625273	-0.102837	0.021995	7.50104	7.82978	-0.328739
7957072	117177	RAB3IP	-0.146918	-0.723364	0.288898	0.464012	-0.446833	-0.451808	-0.321966	-0.4942	0.221755	-2.7537	-1.27118	7.32913	7.6577	-0.328577
8068353	6526	SLC5A3	-0.8767	-0.0898256	-0.0242503	-0.429247	-0.669844	-0.0195467	0.587921	-0.462674	-0.584334	-0.823161	-0.0209712	8.91857	9.24671	-0.328147
8087119	65010	SLC26A6	-0.554987	-0.807306	-0.767702	-0.30884	-0.830229	-0.193221	-0.284438	-0.757435	-0.128356	0.176518	0.478063	7.28539	7.61343	-0.328039
8028652	7538	ZFP36	0.110601	-0.251303	-0.0734129	-0.146501	-0.766443	-0.529835	-0.683292	1.26201	-0.529226	-0.600184	-1.67155	6.21845	6.54645	-0.327999
8030049	9266	PSCD2	-0.0183167	-0.236204	-0.391086	0.35626	-0.317914	-0.613781	0.258989	-0.524199	-0.128127	-1.04897	-0.166992	9.30276	9.63068	-0.327917
8089082	131566	DCBLD2	0.148039	-1.25726	-0.577606	0.0877993	-1.02321	-1.20137	0.814686	-1.20711	-0.0546975	1.26453	-0.134191	10.301	10.6288	-0.327812
8098423	55247	NEIL3	-1.89073	-0.819686	-0.714137	-0.642471	-1.05637	0.32107	1.671	-1.15366	0.00474891	0.0348727	1.68881	7.20206	7.52969	-0.327629
8014189	117584	RFFL	-0.0774675	-0.159056	-0.494831	0.729962	-0.336736	-0.416191	0.144607	-0.0398792	-0.018442	-0.507497	-0.797911	8.09436	8.42197	-0.327611
7970858	3146	HMGB1	-0.356964	-0.535562	-0.171275	-0.118965	-0.767617	-0.400328	0.308048	-0.72309	-0.294225	-0.26405	-0.446336	7.90656	8.23413	-0.327569
8159642	10383	TUBB2C	-0.195702	-1.15545	-1.73568	-0.162691	-0.754578	-0.184945	0.982925	-0.0954459	-0.590481	0.51311	0.726088	10.0913	10.4188	-0.327507
8117334	8359	HIST1H4A	-0.662349	-1.13243	-0.37903	-0.500584	-0.597425	-0.74039	-0.144169	0.497168	-0.178482	-0.339361	1.07253	5.91199	6.23947	-0.327486
8150877	26795	SNORD54	-0.249323	0.0396139	-0.547979	-0.716121	-1.09482	0.099544	-0.126393	-0.0910444	-0.406148	-0.421441	-0.899097	6.40379	6.73109	-0.3273
8141791	548644	POLR2J3	-0.785404	-0.850703	-1.48937	-0.980024	0.326771	0.405216	-0.25332	-0.0702203	-0.000553618	-0.670915	-0.838957	8.9941	9.32107	-0.326969
7962487	83956	RACGAP1P	-1.11995	-0.465959	-0.3955	-0.557399	-1.10851	-0.0644051	0.872639	-1.26538	-0.0760541	0.56689	0.562929	5.13561	5.46244	-0.326828
8142194	3912	LAMB1	1.7949	-0.893168	-0.562944	0.451128	-0.132383	-0.508478	-0.538282	-1.36561	-1.09536	1.1502	-0.499918	8.92511	9.25187	-0.32676
8042211	10678	B3GNT2	-0.573907	-0.445753	-0.223758	0.0404179	-0.413861	-0.190028	-0.116107	-0.471365	-0.766011	-0.117704	0.388595	7.35527	7.6819	-0.326629
8049083	5757	PTMA	-0.395522	-0.00631124	0.0304026	0.0505543	-1.01471	-0.393209	-0.0890509	-0.1176	-0.9007	-0.990678	-0.227567	6.12797	6.45449	-0.32652
8086517	64866	CDCP1	0.283324	0.270462	-0.18772	0.041733	-2.78586	-0.656125	-0.554234	-0.148962	0.0625644	0.620277	0.551893	5.84413	6.1706	-0.326478
8101648	51170	HSD17B11	-0.929887	-0.990447	-0.347101	-0.622316	-0.270126	-0.0311166	0.92253	-1.29727	-0.596027	-0.366856	0.165246	8.04747	8.37393	-0.32646
8114991	79628	SH3TC2	0.228401	0.345502	-0.110251	0.601852	-1.32411	-1.73217	-0.157492	-0.0757603	0.237563	-0.0500141	-0.357198	6.34074	6.66717	-0.326425
7953351	9918	NCAPD2	-1.35404	-0.774158	-0.604372	-0.386108	-0.992053	-0.302494	1.4481	-1.60137	-0.337181	0.542867	1.23922	9.45867	9.78496	-0.326285
8023252	6139	RPL17	-0.223943	-0.527335	-0.257996	-0.918461	-0.102951	0.301982	-0.884311	-0.479655	-0.44526	-0.553605	-0.238831	7.95957	8.28585	-0.32628
8156783	1306	COL15A1	-0.357634	0.156664	-0.279771	-0.236614	0.687415	-1.09296	-0.183303	0.294475	-1.70773	0.597918	0.394612	5.80578	6.13163	-0.325843
8046488	83879	CDCA7	-0.133731	-0.523563	-0.863886	-0.44379	-0.979236	-0.380159	1.21378	-1.88126	0.253499	-0.510875	-0.110835	7.3949	7.72066	-0.325754
7961281	259296	TAS2R50	-0.663334	-0.780701	-0.260855	-0.63488	0.0887017	0.738716	0.6292	-0.80108	-0.282015	-1.35012	-1.27539	5.39891	5.72462	-0.325711
8123274	4216	MAP3K4	-0.584829	-0.44426	-0.181913	-0.432106	-0.289272	-0.16497	-0.4039	-0.610024	-0.346435	0.005788	-0.308772	8.29624	8.62186	-0.325623
8178489	3107	HLA-C	-0.065903	-0.959556	-0.974474	0.267241	-0.182922	0.255658	0.148122	-0.800405	-1.06352	-0.990455	0.124975	8.41818	8.74375	-0.325568
8041467	5212	VIT	0.00339018	-0.140478	-0.598952	0.452565	-0.111049	-0.0207639	-0.0442107	-2.14046	-0.0564242	1.30487	-1.15722	5.73168	6.05707	-0.325396
7916882	6121	RPE65	2.38508	0.071344	0.0198102	0.263657	-0.0450218	0.351796	-0.203635	-1.69879	0.214136	-0.190436	0.0241965	5.1351	5.46036	-0.325264
8004271	37	ACADVL	-0.102265	-0.959622	-0.833433	-0.27082	-0.109666	-0.115752	0.856502	-0.841889	-0.979582	0.130944	-0.803832	8.95394	9.27917	-0.32523
8124901	3107	HLA-C	-0.489595	-0.106476	0.433338	-0.0306361	-0.703575	-0.48318	-0.863342	0.0853813	-0.437934	0.255358	0.258213	5.58056	5.90577	-0.325213
7946635	58486	ZBED5	-0.434489	-0.809486	-0.249759	-0.377998	-0.446169	0.0521874	0.334695	-0.930785	-0.287349	-0.174911	-0.22736	8.10938	8.43454	-0.325161
7986068	641	BLM	-1.21877	-0.447391	-0.732022	-0.658479	-1.26769	-0.423864	1.17128	-1.25709	-0.238753	-1.21017	1.84858	7.46563	7.79049	-0.324859
8122773	25902	MTHFD1L	-0.182073	0.0104987	-0.23897	-0.809002	-0.349183	0.48189	-0.558238	-0.126685	0.068977	-1.158	0.0211428	8.05617	8.38094	-0.324775
7936891	399818	METTL10	-0.881068	-0.366792	-0.452835	-0.440054	-0.355245	0.391386	0.0701136	-1.19437	-0.527918	-0.04089	-0.131227	7.48361	7.80839	-0.324772
7980605	54207	KCNK10	0.024534	0.195087	0.0235482	0.180372	-2.8975	-0.634645	0.282844	-0.497459	-0.360516	-0.238892	-0.196282	4.82111	5.14566	-0.324546
7928395	170384	FUT11	-0.798174	-0.59464	-1.05908	-0.330747	-0.192143	0.207435	-0.102284	-0.674366	-0.515496	0.346402	-0.134143	7.63807	7.96236	-0.32429
8141395	4176	MCM7	-0.404716	-0.745818	-0.963068	-0.313639	-0.663243	-0.359577	1.04249	-1.59228	-0.0807882	-0.195311	0.787571	9.45437	9.77835	-0.323977
7928308	54541	DDIT4	-1.13037	0.613297	-1.54359	0.22754	0.795876	0.72549	-2.20824	-0.191194	-0.84001	-2.35363	-0.198582	7.74894	8.07292	-0.323976
8179228	6941	TCF19	-1.4215	-1.01612	-1.43148	-0.078517	-0.884841	-0.232132	1.37271	-2.00431	-0.370668	0.386178	1.84019	7.84396	8.16781	-0.323853
8115464	84868	HAVCR2	-0.406365	0.0429434	-0.257339	0.0492283	-0.274634	-0.134363	-0.645711	-1.67761	-1.41355	0.647386	0.603518	4.54538	4.8691	-0.323721
7970033	1284	COL4A2	-0.54246	-1.14425	-0.913005	-0.0732016	0.157425	0.926942	-0.437904	-1.31615	-0.709728	1.33729	0.721219	7.90659	8.23016	-0.323572
8141490	5379	PMS2L1	-0.875845	0.0790657	-0.24459	-0.691132	-0.59069	0.0292294	-0.186121	-0.179353	-0.565791	-0.397211	-0.15672	9.53777	9.86121	-0.323445
8092564	6434	SFRS10	-0.290317	-0.680139	-0.515008	-0.547857	-0.579471	-0.536744	0.328904	-0.567683	-0.168887	-0.191645	-0.0794848	10.1736	10.497	-0.32335
7944876	4900	NRGN	-0.875017	-0.9431	-0.225157	0.0554926	-0.212703	-0.862099	0.232901	-1.00861	-0.673116	-0.653348	0.51313	6.59733	6.92065	-0.323325
7990818	597	BCL2A1	-0.282933	-0.109129	0.0695583	-0.25692	-0.522873	0.0365096	0.0596127	-0.683419	0.312607	-1.5558	-0.146006	4.13368	4.45696	-0.32328
8033458	11313	LYPLA2	0.576925	-0.802896	-0.205372	-0.117807	-0.191941	-0.822816	-0.48961	-0.791539	-0.00205938	-0.373038	-0.314797	7.61156	7.93454	-0.322982
8021984	7525	YES1	-0.182759	-0.350275	-0.363403	-0.882262	0.136286	0.260905	0.0385475	-1.28073	-0.0927434	-0.709527	-1.19086	9.37268	9.69485	-0.322166
8146000	8754	ADAM9	0.0778738	-1.38351	-0.604703	-0.190686	-0.355712	0.421059	0.17349	-1.26453	-0.647235	0.744941	-0.351856	11.0537	11.3758	-0.322104
7947540	7189	TRAF6	-0.475544	-0.919808	-0.159227	-0.459948	-0.194042	0.0165932	-0.160149	-0.51199	-0.0407157	-0.193207	-0.153549	8.16358	8.48553	-0.321953
8106931	84250	ANKRD32	-0.125034	-0.794179	-0.710581	-0.757554	-0.405364	0.0643197	0.417357	-2.44387	-0.47461	0.532072	0.473839	6.08833	6.41027	-0.32194
8146649	9650	MTFR1	-0.102799	-0.0923157	-0.257409	-0.658957	-0.64881	0.177138	-0.809947	-1.2768	-0.312994	0.555426	0.510405	8.55242	8.87429	-0.321874
8106660	5924	RASGRF2	-0.0772457	0.0710559	-0.385682	-0.214807	-1.29162	-0.473265	0.0152149	0.2315	-0.0900205	-3.61351	-0.463742	4.80765	5.12943	-0.321783
8034151	57572	DOCK6	-0.37573	-0.51885	-0.967897	-0.339639	-0.262693	0.422866	-0.603774	-0.125896	-0.289209	-0.188438	0.081561	6.35758	6.67918	-0.321603
8040090	9781	RNF144A	-0.546029	-0.645687	0.104559	-0.254777	-0.979712	-0.957894	0.146355	-0.0417812	-0.359618	0.657509	-0.0650286	7.71154	8.03253	-0.320995
7956401	6472	SHMT2	-0.478502	-0.119611	-1.02573	-0.580065	0.4837	-0.0172751	-0.959623	-0.321459	-0.409437	-1.13701	-0.146407	9.47886	9.79916	-0.320308
8023392	677819	SNORA37	-0.285178	-0.40175	-0.319484	-0.509277	-0.168454	0.249611	0.105409	-0.381886	-0.604541	-0.796444	-0.597659	6.43155	6.75175	-0.320194
8173933	57526	PCDH19	-0.353486	-0.379256	-0.53353	0.0962159	-2.98949	0.0779594	1.22466	-0.903685	0.25288	-1.483	-0.082235	6.19864	6.51858	-0.31994
7967002	5829	PXN	-0.459518	-0.179819	0.259	-0.107792	-1.1743	-0.89435	0.312405	-0.743089	-0.0478235	0.336711	-0.434164	8.03224	8.35202	-0.319776
8034772	55723	ASF1B	-1.28447	-0.679176	-1.16893	-0.738259	-1.28085	-0.629912	1.73626	-1.59505	-0.389418	0.497563	1.70062	8.08419	8.40391	-0.319728
8081779	254887	ZDHHC23	-1.58215	-0.122269	-0.129569	-0.362654	-0.193852	0.3707	-0.14289	-2.032	-0.170196	0.138321	0.657002	6.31138	6.63094	-0.319561
7960559	25900	IFFO	-0.356519	-1.21292	-0.789418	-0.271892	0.0259523	-0.0596719	0.397712	-0.688212	-1.07474	0.104396	-0.169315	6.83336	7.15268	-0.319317
8117389	8344	HIST1H2BE	-1.04862	-1.35659	-0.906166	0.0406944	-0.837106	0.00453953	0.259647	-0.842634	-0.245852	-0.621279	0.568809	5.74212	6.06134	-0.319214
8106528	728820	LOC728820	-0.531721	-0.0906429	-0.0974365	-0.724219	-0.188916	0.0711362	-1.04039	1.34232	-1.28522	-1.07132	-0.0431572	4.9772	5.29615	-0.318954
8122222	27115	PDE7B	-0.473175	-0.0876765	-0.754267	-0.604592	-0.0212686	0.440821	0.796098	-1.18764	-0.495511	-3.08674	-0.0680358	5.91429	6.23322	-0.318921
8088680	285203	C3orf64	0.120949	-0.876498	-0.27516	-0.191471	-0.174383	-0.41325	-0.39578	-0.394106	-0.269167	0.896225	-0.556915	6.33852	6.65741	-0.318889
8168657	27328	PCDH11X	0.00820087	-0.0912104	-0.376951	0.725136	-2.18112	-0.0689308	-0.0165413	-0.299769	0.0256799	0.629024	-3.32514	3.65222	3.97097	-0.31875
8065334	4821	NKX2-2	-0.0249457	-1.23067	0.325969	-0.301206	-0.332875	0.127034	0.413711	-0.291534	0.224158	-3.15401	-0.237479	6.47267	6.79109	-0.318417
7942674	25987	TSKU	-0.223787	-0.301765	-0.0895005	0.198651	-1.18434	0.125675	-1.59959	-0.310465	-0.473117	-0.0189989	-0.292837	7.80988	8.12822	-0.318336
8005951	26808	SNORD42B	-0.118923	-0.406366	-0.115835	-0.14511	-0.703038	-0.0919285	0.0391389	-0.21426	-0.191891	-1.04811	-1.28736	6.82006	7.13839	-0.318328
8103005	10393	ANAPC10	-0.35087	-0.277248	-0.191653	-0.215584	-1.04007	0.43877	-0.32924	-0.501174	0.085995	-0.952874	-0.335949	6.38892	6.70707	-0.318149
8101945	3015	H2AFZ	-1.01917	-0.567135	-0.690012	-0.67046	-1.06311	-0.417489	0.801958	-0.218865	-0.306799	-0.500568	0.708122	9.9005	10.2184	-0.317931
7912994	126917	LOC126917	0.150673	0.271802	-0.133744	0.121783	-0.134232	-0.287722	-0.806794	-0.039254	0.0437714	-0.270114	-0.464205	6.5469	6.86452	-0.317614
8176276	546	ATRX	0.0243897	-0.397854	-0.171012	-0.572778	0.0230088	0.517995	0.0661319	-1.35602	-0.226942	-0.419356	-0.855916	8.18059	8.49818	-0.317594
8052689	200734	SPRED2	-0.213891	-0.22276	-0.300103	-0.258327	-0.695088	-0.912814	0.0447386	0.00117332	0.501538	-0.807425	-1.13098	8.55592	8.8735	-0.31758
8097388	55132	LARP2	-0.658758	0.00771006	-0.187972	-0.371938	-0.540472	0.643022	-0.318147	-0.850278	-0.0629389	-1.09542	-0.166204	6.24043	6.5578	-0.317368
7902396	692085	SNORD45C	-0.219221	-0.0317308	-0.00635451	-0.293434	-0.795413	-0.362813	-0.751765	0.371875	-0.661629	-0.487745	-0.0301189	6.44956	6.7669	-0.317334
7931081	59338	PLEKHA1	0.0701676	-0.608068	-0.470439	-0.307551	-0.199654	0.19959	-0.0459048	-0.361246	-0.696961	1.17784	0.0410542	7.51376	7.83105	-0.317292
8100382	26511	CHIC2	-0.242172	-0.406555	-0.0107768	-0.0276332	-0.0133797	-0.0960114	0.0612879	-0.481641	-0.222165	-1.83407	-0.753196	7.39206	7.70929	-0.317227
8178498	3106	HLA-B	-0.090598	-0.659268	-1.32256	-0.382196	-0.343098	0.219024	0.35416	-0.743043	-1.06644	-1.26854	0.456878	9.79317	10.1102	-0.317028
8173531	55869	HDAC8	-0.1154	-0.519999	-0.293109	-0.281664	0.127146	-0.155371	0.137821	-0.533899	-0.407629	-0.344736	-0.756997	8.00362	8.32043	-0.316809
8014037	51379	CRLF3	-0.46282	-0.486566	-0.402646	-0.77994	-0.363497	0.112635	-0.352203	-0.447995	-0.465613	0.0431229	-0.0810809	8.10907	8.42575	-0.316681
8176163	139716	GAB3	-0.805223	-0.13617	-0.108599	-0.545016	-0.16655	-0.366652	0.312783	-0.212026	-0.421019	-0.348682	-0.399372	5.81543	6.13163	-0.316199
8047078	54842	FLJ20160	-0.23825	-0.504266	0.508266	0.330123	0.0165755	-1.05902	0.206854	-1.5983	-0.0313419	0.0668487	-0.4352	7.77645	8.09217	-0.315714
7968703	387921	NHLRC3	-0.508761	-0.457629	-0.470718	-0.288387	-0.0315742	0.0746721	-0.258042	-1.21719	-0.261043	-0.00292144	-0.340583	7.76171	8.07739	-0.315685
7964246	692090	SNORD59B	-0.0068164	-0.809796	0.0220627	0.0239875	-0.936519	-0.172588	0.325916	-0.551796	-0.47434	-1.96477	-1.18566	7.31049	7.62583	-0.315339
7938331	7702	ZNF143	-0.182283	-0.276885	-0.299195	-0.592322	-0.320024	0.197275	-0.309626	-0.582271	-0.0740143	-0.34224	-0.228175	7.29484	7.6098	-0.314955
7960544	6843	VAMP1	-0.437007	-0.213226	-0.394855	-0.409765	-0.0972325	-0.022945	-0.139131	0.708415	-0.0903497	-0.914389	-1.03394	7.2164	7.53121	-0.314814
8167270	24140	FTSJ1	0.0345669	-0.283941	-0.485099	-0.285306	-0.468207	-0.251008	-0.745016	-0.520797	-0.435904	-0.153695	0.0737759	7.59637	7.91097	-0.314601
8076393	79019	CENPM	-0.993303	-0.322978	-0.702794	-0.297469	-0.614183	-0.301987	0.878528	-1.28709	-0.221116	-0.406942	0.791566	7.33449	7.64887	-0.314383
7948718	256364	EML3	0.0264741	-0.735832	-0.44429	-0.0731579	-0.223488	-0.187655	-0.162711	-0.752139	-0.626582	0.388396	-0.378196	7.2225	7.53605	-0.313553
8107769	6558	SLC12A2	-1.49177	-0.840573	-0.794946	0.231092	-0.45078	-0.0906981	0.417799	-1.6148	-1.01135	1.00512	0.757286	9.11144	9.42459	-0.313149
8026170	81576	CCDC130	-0.399624	-0.101128	-0.506393	-0.0707722	-0.339238	-0.0936717	-0.100135	-0.253788	-0.464548	-0.963741	-0.171199	7.65076	7.9634	-0.312639
8173506	54821	ERCC6L	-1.20946	-1.0059	-1.23889	-0.932944	-0.906506	-0.16223	1.6169	-1.30555	-0.239505	0.0845789	2.07497	6.11059	6.42292	-0.312335
7929078	9585	MPHOSPH1	-1.24329	-0.351129	-0.687371	-0.976501	-1.35903	-0.211037	1.98977	-0.509257	-0.402056	0.386081	0.997971	6.71673	7.02894	-0.312214
8128099	2570	GABRR2	0.0130411	-0.21042	-0.349338	0.00102097	-1.36177	-0.252892	-0.233478	0.11581	-0.820076	-0.569023	-0.0697818	5.59856	5.91076	-0.312198
8144121	5799	PTPRN2	-0.692142	-0.315172	-0.501533	0.0461441	-0.277062	-0.13503	-0.0552632	0.619477	0.199707	-2.93097	-0.444205	6.51318	6.82527	-0.31209
8163637	3371	TNC	2.62792	-0.708539	-0.702604	0.147382	-0.9335	-0.0712422	0.509847	-1.73099	-0.403253	0.110117	-0.2841	9.77885	10.0908	-0.311958
7971104	7223	TRPC4	0.276608	-0.0710626	0.12895	0.0985684	-0.076827	-0.371362	-0.37732	0.0375159	-0.0371546	-4.80316	0.0619372	4.20978	4.52165	-0.311872
8079237	56992	KIF15	-2.36256	-0.519138	-0.993159	-0.871205	-1.15491	-0.154219	2.45847	-1.3661	0.136752	0.2304	2.04341	7.093	7.40471	-0.311702
8000636	728888	LOC728888	-0.783943	0.272252	0.978855	-0.471264	-0.799065	-0.355491	0.180388	1.26656	-0.559827	-0.681945	-1.86491	6.80488	7.1165	-0.311622
8036777	2091	FBL	-0.259128	-0.257109	-1.0129	-0.403622	-0.41526	-0.331981	-0.328366	-0.532365	-0.433043	-0.205777	0.323706	8.97798	9.28947	-0.311491
7986407	7190	HSP90B2P	-0.661511	-0.661853	-0.382154	-0.341143	0.23795	0.395281	-0.309654	-0.307968	0.262993	-0.919125	-0.578058	5.21422	5.52561	-0.311392
8117900	780	DDR1	-0.587932	-0.278507	0.585468	0.950721	-0.132013	1.74555	1.55235	-1.82595	-0.441112	-2.01454	-0.859077	6.24578	6.55706	-0.31127
7927854	3189	HNRPH3	-0.370621	-0.562714	-0.548273	-0.494378	-0.416973	0.292301	0.14655	-0.122013	-0.338707	-0.711311	-0.443427	8.94805	9.25916	-0.311111
8084891	131583	FAM43A	0.105676	0.00333576	-1.03289	-0.0285267	-0.823339	-0.30519	0.0997039	-0.466901	-0.331994	-0.118013	-0.241456	6.3567	6.66778	-0.311087
8042356	4211	MEIS1	-0.335216	-0.246081	-0.0509096	0.0478535	1.16649	-0.143336	1.08754	-1.0426	-0.868638	-2.45592	-1.57625	8.0877	8.39861	-0.310906
8102371	91431	LOC91431	-1.36031	0.159553	-0.665963	-0.770488	-0.97323	-0.152264	1.47077	-0.798836	-0.0440321	-1.01657	0.916551	7.27851	7.58941	-0.310899
8161892	9630	GNA14	-1.26878	0.0303214	-0.40398	-0.0314708	0.552734	1.38305	-0.519445	-0.0303933	-2.80116	0.339512	-0.305534	4.70977	5.02065	-0.310879
8065798	2686	GGT7	-0.647869	-0.442204	-0.603773	-0.188288	0.246632	0.177993	0.0616313	-0.573805	-0.621475	-0.123346	-0.411732	7.85143	8.16201	-0.310582
8166402	6611	SMS	0.0813431	-0.28808	-0.399898	-0.505961	-0.170851	0.0330489	-0.313903	-0.994846	-0.778487	0.296159	0.527022	9.336	9.64657	-0.310567
8069057	5211	PFKL	-0.208927	-0.925389	-0.702169	0.0738003	0.375607	0.00549233	-0.027722	-1.18654	-0.93092	0.171826	0.381163	8.55147	8.86176	-0.310288
7984517	26035	GLCE	1.07374	-1.20534	-0.510118	0.874636	0.309821	-0.0933438	-0.223052	-1.5728	-0.0175173	-1.37219	-0.0930796	7.8583	8.16841	-0.310111
7986642	390535	GOLGA8E	-0.55917	-0.345564	-0.922584	-0.00883323	-0.730324	-0.340266	-0.373807	0.110255	-0.172348	0.465478	-0.493339	6.61708	6.9271	-0.310021
7958620	28981	IFT81	-0.208896	-0.774843	-0.430843	-0.482896	0.208788	0.110754	0.346304	-0.881195	-0.441752	-0.00584505	-0.622563	7.67448	7.98444	-0.30996
7984132	9960	USP3	-0.433873	-0.00607713	-0.257785	-0.381604	-0.278548	-0.0649609	-0.343639	-0.462209	0.059333	-1.09391	-0.448825	8.45555	8.76546	-0.309911
7993546	9284	NPIP	-0.573482	-0.769188	-0.827286	0.162973	-0.0653406	0.117743	0.470002	-0.231962	-0.469586	-1.24843	-0.446601	9.37911	9.68883	-0.309724
8110491	30832	ZNF354C	-0.153917	-0.144975	0.103161	-0.486852	0.18282	0.107544	-0.334316	-1.07908	-0.345243	-0.273287	-0.37718	6.64383	6.95317	-0.309333
8135688	51691	LSM8	-0.49558	-0.172228	-0.0868006	-0.341181	-0.395598	-0.111882	0.173461	-0.558995	-0.243325	-1.318	-0.729836	7.90538	8.21464	-0.309251
8170468	3149	HMGB3	-0.553252	-0.339257	-0.0883033	-0.37092	-0.813858	0.0935131	-0.00271882	-1.11065	-0.162902	-0.672132	0.326206	7.50728	7.81652	-0.309236
7969263	144983	RP11-78J21,1	-0.176643	-0.561874	-0.209723	-0.420903	-0.274017	0.150962	0.165477	-0.560365	-0.227897	-0.276965	-0.52322	6.08185	6.39108	-0.309231
7903565	29899	GPSM2	-0.459716	-0.288299	-0.187931	0.146075	-0.870985	-0.420427	0.876684	-1.24683	-0.448082	0.446536	-0.51204	9.35	9.65872	-0.308719
8118207	677820	SNORA38	-0.173157	-0.376654	-0.00289798	0.0714944	-0.905454	0.189486	0.308568	-0.558179	-0.157103	-1.70287	-0.904688	6.94792	7.25628	-0.308352
8092134	5337	PLD1	-0.858316	-0.41814	-0.659863	0.798536	0.279333	0.460322	-0.791907	-1.59682	-0.92296	0.413267	-0.318672	6.9415	7.24971	-0.30821
8000834	595101	LOC595101	-0.386285	-0.287185	-0.166939	-0.266077	-0.276052	0.0991702	-0.0445955	-0.104439	-0.267193	-0.895654	-0.533598	10.4302	10.7384	-0.308209
8138842	10392	NOD1	-0.3396	-0.351309	-0.425751	-0.475379	-0.228915	0.451793	-0.316545	-0.635692	-0.364803	0.0237478	0.108888	6.50039	6.80855	-0.308157
8168794	2491	CENPI	-1.33767	-0.791137	-0.916097	-0.506168	-1.32741	-0.142147	1.74189	-1.46093	-0.139736	0.454197	1.50593	8.46392	8.77195	-0.308032
7914791	6421	SFPQ	-0.506347	-0.637858	-0.230916	-0.240248	-0.505127	-0.53607	0.452366	-0.537818	-0.186894	-0.699549	-0.216834	10.1013	10.4093	-0.307979
8031825	84914	ZNF587	-0.16652	-0.565101	-0.223434	-0.362956	0.420802	0.459039	-0.17352	0.0411037	-0.589253	-1.11609	-1.03332	8.97179	9.27974	-0.30795
8176336	80161	CXYorf2	-0.363652	-0.598329	-0.273644	-0.0926461	0.0631535	-0.391283	0.700632	-0.106809	-0.624271	-0.554475	-0.376075	5.91255	6.22043	-0.307878
7924897	126731	C1orf96	-0.890733	-0.48583	0.19361	0.179116	-0.487912	-0.132588	-0.26606	-0.344045	-0.410062	-2.42581	0.0981209	6.61281	6.92065	-0.307841
8092888	93109	TMEM44	-0.24121	-0.619017	-0.592772	-0.17895	-0.254906	0.0254656	0.0777382	-0.52483	-0.471102	0.132373	-0.180928	6.55805	6.86587	-0.307819
7961291	259290	TAS2R44	-0.679172	-0.148713	-0.461443	-0.633466	0.372745	0.710403	0.288627	-0.829136	-0.145544	-1.12205	-1.16824	7.18924	7.497	-0.307755
8167305	10682	EBP	-0.577198	-0.274001	-0.633504	-0.159615	-0.486994	-0.361829	-0.599529	-0.771734	-0.0224995	0.0057221	0.709772	8.05634	8.36409	-0.307744
8124518	8331	HIST1H2AJ	-0.407848	0.320396	-0.456936	-0.37283	-0.976725	0.0948634	0.342055	-0.257995	-0.00217524	0.0510902	0.497815	3.07361	3.38121	-0.3076
8039484	3589	IL11	-0.833469	-0.402356	-0.0433014	0.216929	-1.01842	-0.55885	-0.332486	0.443449	-0.12148	0.0209061	0.146586	6.67569	6.98326	-0.307568
7911486	54973	CPSF3L	-0.0180222	-0.319967	-0.741236	-0.353041	-0.208639	-0.217493	-0.0656128	-0.24055	-0.520672	-0.390498	-0.275314	7.81533	8.12238	-0.30705
8123407	4301	MLLT4	-0.157882	-0.00635454	-0.178218	-0.0120475	-0.740432	-0.15675	0.287699	-0.34002	0.337791	-1.4591	-0.337371	8.04214	8.34908	-0.306945
7926821	84930	MASTL	-0.900811	-0.694215	-0.868065	-0.677962	-1.04201	-0.0336059	1.12713	-0.84967	-0.0341194	0.758231	1.13421	7.53364	7.84045	-0.306812
7959657	23545	ATP6V0A2	-0.419516	-0.225461	-0.222135	-0.281176	-0.233646	0.0413383	-0.291154	-0.898509	-0.132573	-0.528655	0.272789	7.54245	7.84925	-0.306799
8016094	10052	GJC1	-0.0696805	-0.832354	-0.844336	-0.312529	-0.778813	-0.162197	0.724242	-1.46787	-0.585682	2.88002	0.567286	8.90334	9.20961	-0.306267
7985310	58489	FAM108C1	-0.76946	-0.45129	-0.0360964	-0.313688	-1.29483	-0.414099	-0.153421	-0.580861	-0.785574	-0.824024	0.418658	7.64323	7.94946	-0.306226
7930577	840	CASP7	-0.42155	-1.23745	-0.992887	-0.357726	-0.0109375	0.355676	-0.10687	-1.17561	-1.18307	1.52915	0.36068	7.92696	8.23315	-0.306185
8091515	53836	GPR87	-1.11814	-0.369345	-0.466198	-0.314436	-0.0474017	-0.256921	-0.23728	-0.479528	-0.313998	-0.348871	0.16982	3.41338	3.71931	-0.305934
8093332	642280	MGC26356	-0.604969	-0.0127648	-0.436846	-1.58638	-0.305415	0.142364	-0.342123	0.162217	-0.144833	-0.463709	-0.16596	4.02956	4.3353	-0.305741
8007799	401884	MGC57346	-0.388698	0.0454606	0.127208	-0.533533	-0.1633	0.114956	-0.522403	-0.732726	-0.206069	-1.2746	-0.473126	8.27174	8.5772	-0.305462
7925130	6894	TARBP1	-0.796765	-0.508933	-0.0939862	-0.957327	0.257432	0.180545	-0.088316	-1.2365	0.0179717	-1.04519	-0.109475	7.78296	8.08839	-0.305424
8136954	653691	FAM139B	-0.559076	-0.69083	-0.542395	-0.137935	0.283951	0.597399	-0.151175	-0.18194	-1.65422	-0.647906	0.461504	6.26269	6.56809	-0.305401
7938592	84188	MLSTD2	-0.615883	-0.477599	-0.2094	-0.490206	-0.122939	0.0134462	0.00391275	-1.31749	-0.696381	0.253828	-0.069867	9.11051	9.41591	-0.305393
8135436	5172	SLC26A4	-0.789264	-0.965488	-0.70201	-0.263881	-0.324279	-0.385022	-0.462377	-0.649353	0.212757	-0.170171	-0.223538	4.43543	4.74058	-0.305151
8112220	5144	PDE4D	0.632597	-1.31202	-0.571781	0.100476	-0.793682	0.227534	0.870594	-0.784045	0.0947391	-0.570571	-1.81911	6.70797	7.0131	-0.305134
8103951	2180	ACSL1	-0.126408	-1.30563	0.234969	-0.479801	0.153157	-0.478947	-0.477527	-0.78761	0.325142	-0.0975422	0.473171	7.66728	7.97187	-0.304598
7903878	64783	RBM15	-0.798777	-0.0103866	-0.212602	-0.266053	-0.270806	-0.232912	0.0558308	-0.429091	-0.356624	-0.602914	-0.187476	8.90451	9.20885	-0.304339
7926368	7431	VIM	0.236397	-1.19674	-0.80957	-0.287779	-0.485554	-0.10377	0.595726	-0.436398	-1.02783	0.650146	-0.0283078	11.6471	11.9513	-0.30418
8008493	51747	CROP	-0.579391	-0.313388	-0.369117	-0.740602	-0.128276	0.046303	0.297437	-0.230855	-0.388118	-0.494418	-0.43271	9.4936	9.79771	-0.304114
7995574	664709	HNRPA1L-2	0.00096094	-0.583553	-0.320061	-0.48918	-0.328079	-0.267542	0.0951084	-0.610068	-0.491069	-0.592252	-0.11985	10.5304	10.8341	-0.303739
7979611	7597	ZBTB25	-0.816032	-0.329621	-0.301285	-0.423599	0.156714	0.575333	-0.163807	-0.492952	-0.509435	-0.700724	-0.508879	6.49011	6.79382	-0.303706
8128867	23097	CDC2L6	-0.396452	-0.234656	-0.322662	0.0807258	-0.70983	-0.0223658	0.243743	-0.200749	-0.58668	-0.550558	-0.225699	8.3033	8.60698	-0.303687
8141829	246721	POLR2J2	-0.486988	-0.239941	-0.602166	-0.172848	-0.0669607	0.0177439	-0.176627	-0.132954	-0.654505	-0.654976	-0.540486	9.89834	10.202	-0.303626
8113469	9867	PJA2	-0.273342	-0.184073	-0.171723	-0.582894	-0.0194486	0.036171	-0.204669	-0.852835	-0.542891	-0.212972	-0.65866	10.9842	11.2877	-0.303488
8102342	79071	ELOVL6	-0.354251	-1.0164	-0.372566	-0.744699	-1.53396	-0.0539467	0.707306	-1.24598	0.130878	-0.639971	0.199661	8.1307	8.43404	-0.30334
8013788	2319	FLOT2	-0.386881	-0.472431	-0.529213	-0.411464	-0.112976	-0.0723912	-0.00201429	-0.666393	-0.480139	-0.152597	0.0212212	8.71768	9.02086	-0.303175
8103518	23520	ANP32C	-0.00755848	-0.60427	-0.179191	-0.544815	-0.00375759	-0.325282	-0.0736441	-0.676996	-0.380321	-0.844217	-0.313294	7.94852	8.25152	-0.303003
8116520	10399	GNB2L1	-0.139681	-0.459007	-0.830153	-0.23741	-0.0658826	-0.122334	-0.441066	-0.183544	-0.360263	-0.230574	-0.0232978	12.0165	12.3193	-0.302768
7963174	91012	LASS5	-0.255878	-0.823254	-0.631255	0.123599	0.136105	0.266708	-0.245019	-0.758751	-0.591463	-0.355782	-0.44143	8.48229	8.78488	-0.302588
8124521	8362	HIST1H4K	-0.609782	-0.714898	-0.148974	-0.220459	-0.56189	-0.297204	1.17015	-1.01117	-0.24312	-1.15138	0.659647	8.17548	8.47785	-0.302376
8140311	5387	PMS2L3	-0.430766	-0.18675	-0.60966	-0.393602	-0.367924	0.0219827	-0.202927	0.380945	-0.530479	-0.864137	-0.453882	8.9349	9.23709	-0.302192
8167287	64840	PORCN	-0.0871758	0.0473022	0.0348861	-0.0809368	-0.694314	-0.4269	-1.10282	0.0390795	-0.501639	-0.406814	-0.59278	6.84577	7.14787	-0.3021
8171481	8905	AP1S2	0.65382	-0.995334	0.444753	0.0838051	-0.314267	0.0121985	0.406683	-0.627184	-0.36466	-1.41669	-0.291769	7.38308	7.6851	-0.30202
7956009	196410	METTL7B	0.635069	-1.07649	-1.12653	1.53895	-0.869123	-0.790548	0.148203	0.0769957	-0.058438	-0.90681	-1.89013	8.55925	8.8611	-0.301849
8103485	92345	NAF1	-0.431997	-0.239167	-0.330087	-0.531748	-0.0297296	0.325005	-0.364405	-0.480175	-0.460864	-0.658088	-0.49824	6.11363	6.41545	-0.301823
8100251	285527	FRYL	-0.0283548	-0.676668	0.120321	-0.0482781	-0.10688	0.0908332	0.690088	-0.83569	-0.169161	-1.50799	-0.334168	8.81138	9.11276	-0.301372
7975368	6430	SFRS5	-0.601881	-0.25609	-0.329121	-0.490408	-0.062548	0.0843575	-0.0247628	0.466736	-0.367934	-0.819491	-0.90626	10.4067	10.7081	-0.301369
7973067	4860	NP	-0.9664	-0.255457	-0.553258	-0.77417	-1.42802	-0.226556	-0.93267	0.713313	0.410232	-1.0796	0.967512	8.3203	8.62163	-0.30133
8082314	5361	PLXNA1	-0.448271	-0.80761	-0.141574	0.565973	-0.642885	-0.0980533	-0.182424	-0.72683	-0.350773	-0.324216	-0.315509	8.26294	8.56423	-0.301284
7974146	55015	PRPF39	-0.299127	-0.589238	-0.512923	-0.583994	-0.187021	0.119772	-0.0827923	-0.722903	-0.407443	-0.789227	-0.309995	8.06034	8.36161	-0.301276
8084794	3556	IL1RAP	0.318195	-1.62363	-0.80197	-0.810961	1.0005	0.184979	-0.566833	-2.00063	-1.04692	1.01823	0.00924941	8.61333	8.91414	-0.30081
8003583	3835	KIF22	-0.829403	-0.0326985	-0.937981	-0.445167	-1.03699	-0.382843	1.37341	-0.649408	-0.254393	-0.284002	0.789662	7.9567	8.25741	-0.300711
7922807	23127	GLT25D2	0.879567	0.174128	-0.053108	0.611718	-0.275165	-1.10664	-0.322713	-0.814925	1.11919	-2.49011	-0.876989	8.7399	9.04061	-0.300708
7909545	7188	TRAF5	-0.827998	-0.857963	-0.177658	-0.371211	-0.353741	0.699534	0.203009	-0.444285	-0.612061	0.630226	-0.195829	6.40343	6.70396	-0.300526
8138670	3181	HNRNPA2B1	-0.296261	-0.839308	-0.211336	-0.561191	-0.309862	-0.135745	0.622553	-0.644574	-0.631963	-0.572417	-0.486776	11.4931	11.7936	-0.30051
8001133	79801	SHCBP1	-1.57651	-0.794096	-1.26848	-0.590047	-1.3344	-0.238596	1.69565	-0.775822	-0.388646	0.847887	2.19025	8.7594	9.05982	-0.30042
8089795	10063	COX17	-0.514779	-0.281556	-0.345435	-0.537758	-0.392194	-0.0394585	-0.414884	-0.725599	-0.562944	0.21758	0.142853	8.41614	8.71646	-0.30032
8146921	157506	RDH10	1.02359	-0.476801	-0.318796	0.406876	0.654763	-1.50068	-1.17426	-0.598749	-2.88893	2.23236	0.481855	8.56864	8.86878	-0.300144
8154725	442405	LOC442405	0.232851	-0.625202	-0.265127	-0.0102641	-1.29551	0.117644	0.448388	0.69159	0.353011	-1.26959	-0.710903	7.98295	8.28304	-0.300092
7957386	79611	ACSS3	0.0500025	-0.756241	-0.920736	-0.0952656	0.0157778	-0.0301088	0.10264	-1.86076	-0.82671	0.64762	-0.201905	7.65361	7.9534	-0.299792
7959052	5985	RFC5	-1.04983	-0.343531	-0.85151	-0.637688	-1.14763	-0.508802	0.941616	-1.41271	-0.126027	0.435809	0.670396	7.70507	8.00458	-0.29951
8014903	55876	GSDML	-1.07362	0.383815	0.103599	-0.344952	0.198339	1.21402	-1.1126	-0.487331	-0.157403	-0.374003	-1.13881	6.05348	6.35253	-0.299054
8139411	222068	TMED4	-0.506236	-0.144991	-0.457841	-0.162122	-0.456696	-0.0163223	-0.17755	-0.884624	-0.302874	-0.398338	-0.153763	9.86334	10.1623	-0.298978
7990943	642325	LOC642325	-0.588614	-0.728944	-0.459886	0.103567	1.28358	0.845049	-0.432993	-1.591	-0.257384	-1.00776	-0.181255	4.82751	5.12633	-0.298827
7996290	113540	CMTM1	-0.865955	-0.546314	-0.496433	-1.00953	-0.0667593	-0.000901686	0.503415	-0.995196	-0.227477	-0.26211	0.36974	7.43156	7.73029	-0.298723
8123621	5269	SERPINB6	-0.448708	0.232487	-0.199247	-0.299601	-1.2749	-0.113918	-0.428101	-0.408815	-0.730596	0.978714	-0.192872	8.43065	8.72933	-0.298679
8149942	55246	CCDC25	-0.339896	0.13376	-0.158553	-0.719033	-0.3882	-0.164397	-0.603706	-0.686423	-0.242291	-0.0454545	-0.138162	8.74431	9.04249	-0.298189
7975167	10243	GPHN	-0.0185981	-0.146423	-0.304768	0.233593	-0.120508	-0.531749	0.214787	-0.664068	-0.159358	-1.66015	-0.877654	7.27658	7.5743	-0.297727
7911458	116983	CENTB5	-0.268011	-1.14908	-1.05764	0.00277604	0.120589	-0.317609	0.891802	-0.736325	0.125853	-0.678074	-0.316494	7.97236	8.26991	-0.297551
8175432	26787	SNORD61	0.22367	0.130546	0.235352	0.0160134	-1.39878	-0.166797	0.87568	-0.635102	0.22047	-2.23472	-1.51868	4.56447	4.86198	-0.297507
8108749	54660	PCDHB18	-0.951942	-0.425867	-0.187121	0.156965	0.306459	0.797553	0.222014	-0.633108	-0.330047	-0.826401	-1.50736	6.6792	6.97669	-0.297489
8002667	83449	PMFBP1	-0.366044	0.478384	-0.281131	-0.52024	-0.136052	-0.107459	-0.0660014	-0.860975	0.168815	-1.04708	0.230094	4.68899	4.98602	-0.297024
8067722	50861	STMN3	0.0165728	-0.542924	-0.798881	0.387295	-0.58365	-1.12579	-0.177771	-0.382438	-0.192285	-1.21957	-0.483528	7.95354	8.25038	-0.296846
8051622	6432	SFRS7	-0.258594	-0.8724	-0.768866	-0.511538	-0.329227	-0.261291	0.472283	-0.58737	-0.325067	-0.548473	-0.0834489	9.23828	9.53512	-0.296833
7973084	283	ANG	-0.814431	-0.736993	-0.222764	-0.0909637	-0.304124	0.675128	-0.861673	-0.402577	-1.45065	0.458385	0.106911	6.04185	6.33864	-0.296789
7927631	22943	DKK1	0.0467411	-0.680538	-0.229934	-0.59241	-2.7951	1.68357	-0.00385812	-1.80219	-0.942692	3.06171	1.30276	5.4028	5.6993	-0.296503
7990511	5780	PTPN9	0.322984	-0.735113	-0.532215	-0.0936552	-0.546628	0.069254	0.184163	-0.17454	-0.527025	-0.976945	0.104015	8.52182	8.81821	-0.296393
8026272	9466	IL27RA	-0.0914985	-0.674594	-0.284519	0.108132	0.0495556	0.502286	-0.207856	-0.885865	-0.509442	-1.67897	-0.282947	6.09915	6.39554	-0.296383
7933405	119016	CTGLF1	-0.901752	-0.0640895	-0.238799	-0.677012	-0.255493	0.271829	-0.228647	-0.0489806	-0.0137477	-0.957583	-0.570372	8.49364	8.78998	-0.29634
7963280	57228	LOC57228	-1.01221	-0.119605	0.00390993	-0.246536	-1.39695	-0.646465	0.189907	-0.337	-0.166938	0.973569	-0.386451	7.25405	7.55029	-0.296237
7989277	4643	MYO1E	-0.682261	0.160957	-0.120977	0.894223	-1.14398	-0.254879	-0.668339	-0.90201	-0.583344	1.2223	-0.14063	8.15787	8.45409	-0.296219
7994576	440352	RUNDC2C	-0.177623	-0.24069	-0.207052	0.345758	-0.58615	0.106105	-0.0968832	-0.376808	-0.467627	0.271173	-0.99611	6.75701	7.05304	-0.296028
8048611	55515	ACCN4	-1.05833	-0.193217	-0.259521	0.0809027	-0.299496	-0.228427	-0.0589387	-0.076613	0.254312	-1.45698	-0.344076	5.21552	5.51108	-0.295555
8089627	152185	CCDC52	-0.605751	-0.0575295	-0.301929	-0.344678	0.424294	0.577826	-0.44044	-0.778219	-0.534637	-0.123827	-0.276587	7.20097	7.4965	-0.295535
7912040	8718	TNFRSF25	-0.817604	-0.262882	-0.513867	0.192241	-0.694098	-0.171877	0.215925	-0.187963	-0.333684	-0.568108	-0.253086	7.33889	7.63428	-0.295389
8123864	7020	TFAP2A	-0.836588	-0.691335	-0.0912934	-0.435515	-0.235351	0.463879	-0.0245196	-1.53473	-0.139184	-1.1823	-0.354673	6.87566	7.17088	-0.295223
8112285	1161	ERCC8	-0.323514	-0.59369	-0.575971	-0.402228	0.190146	0.486896	-0.0550593	-1.14587	-0.265041	-0.632934	-0.217432	5.99389	6.28898	-0.295094
8021442	55205	ZNF532	-0.413269	-0.330207	-0.297823	-0.329128	-0.135362	0.139556	-0.213824	0.222138	-0.672647	-0.610762	-0.351443	8.58908	8.8841	-0.295029
8101934	79982	DNAJB14	-0.352534	-0.155465	-0.239706	-0.25605	-0.562945	0.0735982	-0.099372	-0.782952	-0.42603	-0.61036	-0.47396	7.603	7.89789	-0.294884
8108420	26821	SNORA74A	-0.378733	-0.438179	-0.459422	-0.586583	-0.365787	0.0891709	-0.151496	-0.232339	-0.485973	0.10063	-0.502117	6.14487	6.43965	-0.294775
8100495	5471	PPAT	-0.379384	-0.722413	-0.410568	-1.08948	-0.544092	0.294931	-0.743928	-0.783124	0.0381551	-0.713686	0.586064	8.13029	8.42455	-0.294263
8117429	8346	HIST1H2BI	-1.0388	-1.49037	-0.460169	-0.214528	-1.0059	-0.361732	1.58704	-1.55289	-0.150053	-0.131505	1.46218	4.61407	4.90832	-0.294251
8085340	9686	VGLL4	0.134066	0.0831716	-0.376347	0.114135	0.296481	-0.212768	-0.0819947	-1.10836	-0.939427	0.147767	-0.45806	7.76269	8.05664	-0.293951
8026991	54858	PGPEP1	-0.716971	-0.91425	-0.192998	0.241719	-0.114098	0.106057	-0.777718	-0.0511879	0.33422	-0.563687	-0.0197035	7.66569	7.95962	-0.29393
8114709	89848	FCHSD1	-0.328741	-0.376873	-0.456412	0.0126806	-0.152478	-0.00650181	-0.0849312	-0.917427	-0.534491	-0.131605	-0.280975	6.88816	7.18207	-0.293909
8093191	1739	DLG1	-0.49248	-0.499602	-0.502537	0.0132115	-0.425831	-0.219902	0.113141	-0.5269	-0.0949382	0.197653	-0.611263	9.91898	10.2128	-0.2938
8021966	55556	ENOSF1	-0.370872	0.0479831	0.278159	-0.233035	-0.039067	-0.182325	0.595035	-0.441719	0.299436	-0.281463	-1.39241	6.02122	6.31496	-0.293741
7949971	1374	CPT1A	-0.557781	-1.252	-0.320657	0.0109451	-1.32844	-0.426259	0.479399	0.402589	-0.708468	0.749365	-0.345382	8.60362	8.89736	-0.293734
8162696	7507	XPA	-0.00139086	-0.160748	-0.252566	-0.343604	-0.0770675	-0.167508	-0.0338702	-0.311051	-0.237541	-0.394347	-1.1647	8.17591	8.46959	-0.293677
8134091	9069	CLDN12	-0.774613	-0.305974	-0.168648	-0.391079	-0.393579	0.136765	-0.978859	-0.376173	-0.538055	0.569114	-0.171882	9.48761	9.78127	-0.293666
8167322	64743	WDR13	0.121815	0.0439851	-0.716604	0.340741	0.0978407	-0.359977	-0.477129	-0.76756	-0.438614	-0.0827325	-0.264493	8.0989	8.3925	-0.293597
7991258	5428	POLG	-0.111529	-0.199475	-0.520184	-0.281894	-0.829803	0.145675	-0.318251	-0.284559	-0.229258	-0.45054	0.254825	7.78101	8.07409	-0.293082
7904050	4343	MOV10	-0.254591	-0.617902	-0.794222	-0.289336	0.0341641	-0.140807	0.693152	-1.1581	-0.437181	-0.115422	-0.443354	8.60882	8.90178	-0.292952
8008784	55771	PRR11	-1.50085	-0.314725	-0.837199	-0.393198	-1.82928	-0.0578984	1.69847	-0.904021	-0.377781	0.780167	1.6518	8.4874	8.78023	-0.292828
8178059	58496	LY6G5B	-0.380081	-0.494491	-0.331656	-0.274945	-0.398586	-0.142445	0.547663	0.170403	-0.571742	-0.889861	-0.633061	7.9873	8.28007	-0.292771
7971653	8847	DLEU2	-1.09137	-0.433831	-0.0415191	-0.124552	-0.220095	0.145246	1.7458	-0.754918	0.0113051	-0.627837	-0.834005	7.8511	8.14356	-0.292462
8050846	1838	DTNB	-0.589921	-0.170354	-0.113519	-0.448158	-0.186487	-0.185865	-0.465522	-0.665296	-0.384558	-0.0744016	-0.425829	7.29872	7.59113	-0.292407
8148293	286053	NSMCE2	-0.329243	-0.349109	-0.284301	-0.498613	-0.579552	-0.0891793	-0.309099	0.0641301	-0.372829	0.473291	-0.223331	7.91098	8.20332	-0.292337
7928705	81619	TSPAN14	0.0297185	-0.46872	-0.580916	0.69456	-1.35385	-0.55267	0.394028	-0.42411	0.0116434	-0.25393	-1.06813	8.68105	8.97329	-0.292236
8160238	11168	PSIP1	-0.745454	-0.754275	-0.49926	-0.982565	-0.376181	-0.256089	0.459884	-1.17122	-0.1213	-0.103139	-0.44405	8.33653	8.62871	-0.292176
7998103	2622	GAS8	-0.442348	-0.149684	-0.440204	-0.435047	0.157386	-0.108821	-0.0736236	0.102229	-0.250279	0.205516	-0.378794	7.87113	8.1632	-0.29207
8166632	2710	GK	-0.460286	-0.506795	-0.44782	-0.406236	-0.154317	0.329815	-0.250282	-1.72943	-0.721513	1.25098	-0.0934319	6.38573	6.67775	-0.292016
8021286	162681	C18orf54	-0.809662	-0.344673	-0.529187	-1.14976	-0.661212	0.24133	1.59878	-1.13244	0.353981	-0.43952	0.724124	6.91714	7.20914	-0.291998
7910387	58480	RHOU	-0.428722	-1.16784	-0.43694	0.277416	0.517265	0.927241	0.0618152	-1.71663	-1.11354	-1.15159	-0.136707	7.38635	7.6783	-0.291946
7950626	729927	LOC729927	-0.747591	-0.0596509	-0.115387	-0.542681	-0.394192	0.508773	-0.280152	0.468717	-0.130327	-0.939077	-0.452735	7.11305	7.40475	-0.291701
7909011	4194	MDM4	-0.279746	0.327118	-0.248391	-0.356938	-0.185747	0.195953	-0.201723	-0.426512	-0.278492	-1.08991	-0.928399	8.38776	8.67928	-0.291515
7908409	5997	RGS2	-0.231353	0.781366	0.480515	-0.0630601	-0.855808	-0.781693	-0.0167978	2.31489	0.433223	-1.81109	-1.75867	7.09615	7.38762	-0.291471
8174937	10178	ODZ1	-0.676631	-0.478123	-0.0591411	0.854374	-1.01384	-0.0555099	0.0484703	-1.28611	-0.0687659	-2.01867	-0.271559	5.90935	6.20072	-0.291366
8130438	51106	TFB1M	-0.191695	0.281687	0.218783	-1.00369	-0.849267	-0.327509	0.0572108	-0.073325	0.210613	-0.6143	-1.11175	7.50486	7.79619	-0.291338
8017736	201134	CCDC46	-0.364762	-0.80873	-0.53843	-0.406816	0.159745	0.643712	0.467557	-0.844736	-0.701332	0.0351908	-0.266666	6.71605	7.007	-0.290956
7991581	22856	CHSY1	-0.521299	-0.517999	-0.971516	0.0633232	-0.177945	-0.0123978	-0.16285	-0.316647	-1.1417	-0.422159	0.121622	8.41335	8.7042	-0.290852
8074082	29781	NCAPH2	-0.463943	-0.416284	-1.10205	-0.12271	-0.364401	-0.156355	0.659456	-0.720194	-0.790304	0.198552	0.167348	6.95964	7.25038	-0.290735
7943263	154810	AMOTL1	-0.55615	-0.288993	-0.00626875	0.423181	-0.491841	-1.13	0.223374	-0.869584	0.00641456	0.15586	-0.0674612	7.94691	8.23754	-0.290625
7986010	8826	IQGAP1	0.204795	-0.666687	-0.294179	-0.254192	-0.444709	0.069264	0.00626026	-0.736457	-0.395625	-0.305695	-0.074048	10.0993	10.3899	-0.290557
8142585	93664	CADPS2	0.0107589	-2.67125	-0.0880274	-0.331645	-1.78928	0.596244	0.396602	-0.910701	-0.234943	-0.176808	0.215378	6.45411	6.74446	-0.29035
7996430	3299	HSF4	-0.824217	-0.306045	-0.682633	-0.167355	0.133718	0.447343	-0.0254676	-0.182502	-0.310464	-0.245682	-0.428402	6.71552	7.00585	-0.290333
7971820	51028	VPS36	-0.639578	-0.534506	-0.332305	-0.131804	0.156752	0.0215792	-0.151949	-1.16282	0.168851	-0.450346	-0.557766	8.25842	8.54864	-0.290225
8088745	23150	FRMD4B	-0.297403	-0.728094	0.189925	1.03438	1.04416	-0.245812	0.936787	-3.33247	-0.860607	-0.667302	0.114337	6.64475	6.9349	-0.290154
8065710	1869	E2F1	-1.02022	-0.959632	-0.64069	0.0836713	-0.602996	-0.431904	0.336859	-1.29979	-0.148947	-0.266964	0.954068	7.34782	7.63789	-0.290062
7967060	8683	SFRS9	-0.203465	-0.560502	-0.611208	-0.171929	-0.19594	-0.169222	-0.0468742	-0.985184	-0.355144	-0.349397	-0.00696617	9.37641	9.66644	-0.29003
8038624	84798	C19orf48	-0.432315	-0.246919	-0.493677	-0.304797	-0.430498	-0.0113172	-0.334805	-1.00114	-0.232719	-0.221862	0.378284	6.93198	7.22187	-0.289895
8022976	6014	RIT2	-0.0441664	-0.805637	-0.550168	0.163183	0.102025	-0.0989102	-0.339	-0.948007	-2.63937	0.27582	0.449355	4.4937	4.78353	-0.289831
8146379	7336	UBE2V2	-0.515427	-0.530987	-0.447563	-0.628274	-0.500482	0.0247902	-0.251622	-0.397108	-0.552755	0.144194	-0.265708	9.07682	9.36644	-0.289624
7918902	965	CD58	-0.420808	-0.949815	-0.158675	-0.393901	-1.07436	-0.681482	-0.2377	-0.841895	0.355078	0.823746	0.449965	7.58529	7.87491	-0.289619
8071274	2812	GP1BB	-1.11366	-0.740725	-1.06674	0.0340286	-0.542069	-0.64103	0.309194	0.199102	-0.863903	-0.858464	-0.332421	8.56783	8.85715	-0.289314
8053775	84874	ZNF514	-0.388305	-0.544778	-0.273243	-0.393038	0.0503869	0.461023	-0.220973	-0.352266	-0.417047	-0.236381	-1.056	6.8375	7.12661	-0.289118
8026806	79709	GLT25D1	0.0607845	-1.06462	-0.530394	-0.573914	0.0783707	0.128255	-0.260686	-0.933312	-0.42582	0.534305	0.393094	8.92915	9.21815	-0.289004
8000998	79001	VKORC1	-0.696773	-0.642978	-0.97297	-0.403278	0.403121	0.343213	-0.331534	-1.01075	-0.788713	0.213582	0.331183	9.54406	9.83293	-0.288877
8080562	55540	IL17RB	-1.2726	-0.0438715	-1.45201	-0.96271	0.511534	-0.142748	1.27383	-1.35719	0.0678627	-0.138077	-0.358251	6.23463	6.52326	-0.288629
7989680	80119	PIF1	-0.242092	-0.46603	-0.659518	-0.213857	-0.445685	-0.512323	-0.0837172	-0.372772	-0.308444	-0.537628	0.245725	6.41954	6.70783	-0.28829
8040419	4613	MYCN	-0.686222	0.0817828	0.919759	0.496961	-0.537231	-0.349736	0.027676	-0.603334	-0.0497001	-5.59226	0.715827	6.09211	6.38035	-0.288241
8144378	55326	AGPAT5	-0.481382	-0.523128	-0.215012	-0.439179	-0.267061	-0.0339663	-0.104107	-0.736216	-0.394719	-0.0152438	-0.43771	10.0136	10.3016	-0.287955
8144228	645524	FLJ36840	-0.812014	-0.628103	-0.536901	-0.391047	0.649435	0.791076	0.885102	-0.902337	-0.268173	-1.0373	0.225024	8.17904	8.46663	-0.287589
7933707	11130	ZWINT	-0.973477	-1.25279	-1.1911	-0.409791	-0.984337	-0.485954	1.71471	-1.52846	-0.290467	0.506515	1.52671	7.41789	7.70539	-0.287498
7983867	84952	CGNL1	0.113362	-2.20705	-0.359083	-0.987378	1.29354	1.47861	-0.0200317	0.406392	-1.0997	-0.0554285	0.342557	6.62462	6.9121	-0.287485
8002987	56942	C16orf61	-0.602546	-0.524367	-0.484302	-0.744998	-0.435118	-0.110403	-0.128242	-0.818604	-0.476534	-0.0801114	0.35186	9.22395	9.51143	-0.287473
8124423	8339	HIST1H2BG	-0.780952	-0.76906	-0.0584149	-0.490394	-1.25411	-0.704142	1.03185	0.464589	0.158737	-0.409315	0.944504	5.90165	6.18904	-0.287394
8027297	148203	ZNF738	-0.125227	-0.776078	-0.257907	-1.01058	-0.501414	0.677195	0.463732	-1.24073	0.014756	-0.101767	0.168998	7.57896	7.86626	-0.287299
7946292	51700	CYB5R2	-0.18144	0.055472	-0.847843	-0.375187	-2.2163	-0.995337	-0.228107	0.153733	-0.177265	0.271789	0.50846	5.73008	6.01736	-0.287279
8077815	84657	C3orf42	-1.05067	-0.180427	0.0433072	-0.251721	0.249504	-0.277959	0.317986	-0.929931	-0.574277	0.144195	-0.847797	6.60535	6.89263	-0.287276
7985767	64782	ISG20L1	-0.834084	-0.386562	-0.443141	0.0218294	-0.764309	-0.654303	-0.330191	-0.57724	0.315126	-0.770874	0.476887	7.40378	7.69102	-0.287243
7977127	3831	KLC1	-0.328852	-0.207723	-0.243813	-0.00398638	-0.482788	-0.269721	0.198312	-0.410806	-0.154427	-0.909265	-0.752085	9.56853	9.85577	-0.287241
7936968	8038	ADAM12	-1.17757	-1.80493	-1.49367	-1.03465	1.00624	1.16904	1.18464	0.244486	-1.63564	3.84465	0.360674	8.01247	8.29963	-0.28716
7972750	1282	COL4A1	-0.323225	-1.22817	-0.96107	0.175795	0.368963	1.42968	-0.00717485	-1.8876	-0.877818	1.15218	0.373459	7.97085	8.25794	-0.287088
8130422	154043	CNKSR3	-1.06473	-0.379521	-1.09202	-0.590437	0.123791	0.76125	-0.162823	-0.421089	0.0338832	0.24288	-0.0023525	7.72053	8.00744	-0.286909
8117583	8329	HIST1H2AI	-1.38428	-1.77636	-0.801913	-0.739287	-1.08922	-0.216208	2.03561	-0.218102	-0.268155	-0.173091	0.634909	7.35792	7.64471	-0.286787
8162601	195828	ZNF367	-0.711459	-0.94494	-1.02518	-0.266125	-0.537946	-0.757131	1.17615	-1.50563	-0.349876	0.407295	1.25441	7.26254	7.54915	-0.28661
8098985	79441	C4orf15	-0.431615	-0.475774	-0.160263	-0.369639	-0.420535	-0.102069	0.593298	-1.27963	-0.061311	-0.913514	0.0909099	7.17782	7.46442	-0.2866
8125360	5089	PBX2	0.0880336	-0.639811	-0.575277	-0.0246043	-0.332462	-0.212653	0.134901	-0.659418	-0.393059	-0.946696	-0.457494	7.42728	7.71382	-0.286541
8070194	861	RUNX1	-0.33017	-0.556374	-0.518893	0.0672895	-0.279874	0.549241	-0.354054	-0.584057	-0.646655	0.0548739	0.266344	7.59532	7.88184	-0.286523
8142981	5420	PODXL	0.86436	-0.819165	0.034722	1.10605	-0.37966	-1.47794	0.0210971	0.169785	-1.99296	-1.87715	0.0550523	8.08224	8.36851	-0.286265
8004741	116840	CNTROB	-0.561767	-0.474086	-0.648979	-0.223136	-0.452153	-0.0535874	0.49236	-0.525068	-0.284255	-0.325385	0.234703	7.06211	7.34835	-0.286239
8115122	815	CAMK2A	-0.56637	-0.462486	-0.564875	-0.125092	-0.542813	-0.0407879	-0.0659763	-0.10925	-2.11974	-0.115905	0.232732	6.37553	6.66167	-0.286136
8101637	345275	HSD17B13	-0.687789	0.0940249	-0.662855	-0.70161	-0.25764	-0.327613	0.459197	-0.574123	-0.388896	-0.732395	0.041563	4.38525	4.67118	-0.285931
8076533	11252	PACSIN2	-0.228903	-0.134467	-0.746807	-0.832122	-0.208528	-0.149735	0.141406	-0.539412	-0.00593784	0.571232	0.347671	8.3774	8.66331	-0.285918
7946245	8642	DCHS1	-0.144603	-0.487062	0.10221	0.219647	0.409368	-0.283719	0.000123738	-0.13573	-0.11059	-0.850204	-0.38924	7.22032	7.50622	-0.285905
8017621	11232	POLG2	-0.605882	-0.0490432	-0.401079	-0.69634	-0.353378	0.381296	-0.136768	-0.0751867	-0.291739	-0.3891	-0.72744	7.06425	7.35013	-0.28588
8147848	55074	OXR1	-0.436386	-0.602105	-0.308453	-0.361972	0.348302	0.432813	0.479673	-1.48322	-0.203018	-0.61395	-0.47802	8.32638	8.61202	-0.285639
7917255	117178	SSX2IP	0.799133	0.125076	0.0505267	-0.0507748	-1.24329	-0.28363	0.164416	-1.73037	-0.204991	0.609187	-0.964699	8.20196	8.48724	-0.285282
7981824	23191	CYFIP1	-0.0217861	-0.242961	-0.419573	-0.170787	-0.469538	0.0284886	-0.160517	-0.889544	-0.0381056	-1.21756	-0.263233	9.29251	9.5777	-0.285184
7972946	22821	RASA3	-0.0160657	-0.269489	-0.562897	0.0505194	-0.594469	-0.592882	-0.143656	-0.389671	0.181024	0.823965	-0.195916	7.7902	8.07532	-0.285117
8003903	409	ARRB2	-0.221615	-0.188278	-0.309974	-0.209754	-0.54802	-0.372694	-0.0640875	-0.662958	-0.193106	-0.586364	0.155178	7.38039	7.66546	-0.285078
7989245	664618	HSP90AB4P	-0.052089	-0.380542	-0.805695	-0.676681	-0.283974	-0.00870295	-0.0298237	0.275076	-0.408229	-0.0214449	-0.863878	5.48765	5.77273	-0.285074
7949592	9610	RIN1	0.0599849	-0.501341	-0.35561	-0.0471174	-1.08648	-0.790963	-0.269004	-0.106103	0.0564157	0.353175	-0.979991	6.7651	7.0501	-0.284998
8124524	8330	HIST1H2AK	-0.366778	-0.749808	-0.460678	-0.761922	-0.30805	0.0916271	0.749485	-0.134592	-0.635526	-0.759817	0.567665	7.2636	7.54858	-0.284987
7987369	89978	ATPBD4	-0.0625501	0.529187	-0.377533	-0.729012	-0.581923	0.0664112	-0.55996	-0.541062	-0.243089	-0.278595	-0.964065	6.63062	6.91556	-0.284936
8059376	5270	SERPINE2	-1.20008	1.3041	0.909134	-0.396775	-0.906818	-0.861735	-0.843184	0.0872578	0.251947	0.259719	-0.221891	9.73965	10.0244	-0.284738
7900792	5792	PTPRF	-0.42549	-0.123675	-0.647822	0.112248	-0.190258	0.39264	-0.172959	-0.884571	-0.305837	-1.22832	-0.120942	7.41018	7.69487	-0.284691
8155770	23137	SMC5	0.431606	-0.617626	-0.410714	-0.274708	-0.359531	0.116207	0.176179	-0.648251	0.0541081	0.299985	-0.54219	8.73447	9.01913	-0.284662
8070421	1826	DSCAM	-0.96119	-0.414793	-0.709444	0.310897	-0.0129377	-0.56958	-0.0967459	-0.502485	0.712771	-2.87496	0.357615	5.51074	5.79534	-0.2846
8117800	3105	HLA-A	-0.13361	-0.789663	-0.923744	0.125866	-0.342536	0.383416	-0.0673351	-0.275787	-0.898921	-0.865813	0.23488	8.25243	8.53696	-0.284532
7991989	89941	RHOT2	0.0649698	-0.671603	-0.485167	-0.0581357	-0.220394	-0.214397	0.0340518	-0.380394	-0.631998	-0.754447	-0.117275	7.60534	7.88979	-0.284449
8068105	571	BACH1	-0.0183084	-0.425972	0.195044	-0.0645188	-0.44891	0.0127175	-0.228476	0.422972	0.458923	-0.736258	-0.435151	8.04111	8.32548	-0.28437
8112892	644037	LOC644037	-0.041263	-0.380188	-0.0106201	-0.4859	-0.295714	-0.377228	0.0469657	-0.528591	-0.363782	-0.433421	-0.0921928	9.2549	9.5392	-0.284299
8166442	10447	FAM3C	-0.477612	-0.0745608	-0.280889	-0.338509	-0.234157	-0.268602	-0.276627	-1.07641	-0.0975489	-0.326169	-0.481099	10.3943	10.6781	-0.283835
8097813	27236	ARFIP1	-0.0531948	-0.478689	-0.394559	-0.44668	-0.130704	0.0514432	0.337081	-0.784252	-0.529161	-0.473535	-0.145824	8.73984	9.02361	-0.283772
8107897	8572	PDLIM4	-0.00449691	0.398649	-0.185968	-0.0424402	0.220958	-1.23396	-0.39805	-0.394008	-0.604311	-0.162579	0.142831	7.1697	7.45325	-0.283547
8145490	2185	PTK2B	-1.04051	0.301801	-0.929631	0.290461	0.195205	0.058554	0.402195	-1.15365	-0.0899152	0.116059	-0.260146	7.28189	7.56515	-0.283257
8048647	114790	STK11IP	0.0146291	-0.475277	-0.617793	0.0398513	-0.019319	-0.274705	-0.25589	-0.608487	-0.412154	-0.214697	-0.268434	6.68995	6.97306	-0.283103
8000263	91949	COG7	-0.296937	0.076161	-0.391043	-0.108197	-0.368595	0.190812	-0.407661	-0.158531	-0.297711	-0.486211	-0.562698	8.12635	8.40907	-0.28272
8016898	6426	SFRS1	-0.270037	-0.604718	-0.375837	-0.441971	-0.333124	-0.207151	0.500669	-0.561928	-0.413194	-0.479619	-0.103813	11.0024	11.285	-0.282606
8016139	146909	KIF18B	-1.21259	-1.1763	-0.809735	-0.360689	-1.28054	-0.300461	1.27739	-0.988464	-0.270877	0.313304	1.59596	6.88568	7.16826	-0.282574
7933877	221037	JMJD1C	-0.777447	-0.291616	0.00694628	-0.186412	-0.158322	-0.267577	0.100948	-0.0790375	0.237075	-0.157493	-1.12847	8.79991	9.08242	-0.282507
8028286	23094	SIPA1L3	-0.334268	-0.722217	-0.47062	0.00400517	-0.440624	-0.510224	0.0954703	-0.304507	-0.203914	-0.397049	0.178333	7.28281	7.56526	-0.28245
8134613	285989	ZNF789	-0.216136	-0.479389	-0.190837	-0.188991	0.0829402	-0.0838406	0.599829	-0.332359	-0.473248	-0.535533	-0.466052	6.89666	7.17907	-0.282406
8057394	91404	SESTD1	-0.381242	-0.348632	-0.600501	-0.196972	-0.393668	-0.123477	-0.0505985	-1.10495	-0.234175	0.595119	0.0692012	8.56981	8.85211	-0.282293
7914500	56063	C1orf91	-0.181075	-0.234533	-0.586284	-0.0488953	0.181589	0.259517	-0.0516437	-0.0944717	-0.577629	0.210317	-0.963148	6.78401	7.06622	-0.282211
8108753	56121	PCDHB15	-0.6399	-0.46596	-0.103085	0.0122794	0.26306	0.850949	0.633529	-0.668495	-0.331924	-0.570252	-2.10898	7.06806	7.34941	-0.281348
7976160	55775	TDP1	-0.616284	0.0936772	-0.147059	-0.734248	-0.76988	0.209884	0.114983	-0.81417	-0.0432143	-0.286969	0.313449	7.5382	7.81932	-0.281121
8091658	57018	CCNL1	-0.00248958	-0.408783	-0.189649	-0.380549	-0.286183	0.0715995	-0.0664126	0.0295316	-0.276486	-0.609192	-1.2612	8.6546	8.9357	-0.2811
8139947	260294	NSUN5C	-0.691241	-0.0343066	-0.507109	-0.297931	0.0631718	-0.0371092	0.0352001	-0.0479185	-0.49976	-0.302098	-0.540715	8.38225	8.66314	-0.280893
8170859	6134	RPL10	0.078259	-1.35114	-0.400451	0.372319	-0.607623	-0.264536	-0.338252	-0.342236	-0.857662	-0.439341	0.0894037	9.4753	9.75608	-0.280783
8039698	147686	ZNF418	-0.700671	-0.559635	-0.177167	-0.364341	-0.289613	0.19908	0.401337	-0.804072	-0.1327	-1.27415	-0.60144	7.48119	7.7619	-0.280712
7912198	2023	ENO1	-0.416609	-0.576204	-0.471947	-0.755512	-0.0746234	0.0212996	0.061806	-0.60647	-0.542491	0.389985	0.202329	12.4727	12.7532	-0.28053
7937341	338707	B4GALNT4	0.710396	-0.941589	-0.78364	0.124239	-0.0254922	-0.0243746	-0.436304	-0.54688	-0.33048	-0.735931	0.297349	7.09454	7.37505	-0.280514
7973377	599	BCL2L2	-0.332322	-0.727942	-0.191738	-0.258616	-0.202484	0.19596	-0.332914	-0.217857	-0.505414	-0.701803	-0.029744	6.77977	7.06012	-0.280344
8076463	91695	dJ222E13,2	-0.875992	-0.395322	-0.835727	-0.771757	0.451246	0.14904	0.0481423	0.336539	0.0110568	-0.573597	-0.0744375	5.65469	5.935	-0.280316
8142618	168433	RNF133	-0.227706	-0.460082	-0.703349	0.0849685	-0.52117	0.00681773	0.0166543	-1.47882	-0.769541	-0.259654	0.219484	3.48835	3.76863	-0.280279
8099506	202018	TAPT1	-1.28134	-0.418238	-0.143884	0.0342052	0.107389	0.0245919	0.615461	-0.592311	0.0741717	-1.64946	-0.122083	7.85043	8.13067	-0.280247
7945262	83700	JAM3	-0.102549	-0.649287	-0.259437	-0.923629	0.498422	0.310362	-0.0798547	-1.54296	-0.47705	0.134308	-0.0204575	9.04703	9.32721	-0.280181
8023710	28513	CDH19	-0.0382626	-0.972582	-0.0973428	-0.106241	0.0614051	0.0271014	-0.0433237	-1.42844	-0.0959205	0.0131202	0.0896814	4.56492	4.84507	-0.280149
7973732	23351	KIAA0323	-0.171087	-0.336379	-0.297754	-0.256039	-0.104386	-0.217011	-0.183974	-0.244962	-0.447692	-0.178044	-0.164805	6.40109	6.68111	-0.280018
8102610	84109	GPR103	0.120129	-0.177026	0.0960806	0.249913	-1.86143	-0.253601	-0.217553	0.142418	-1.71475	0.374547	0.353393	3.94396	4.2239	-0.279945
7951008	79101	JOSD3	-0.409019	-0.136896	-0.231927	-1.15613	-0.602208	0.237889	-0.689328	0.0260795	-0.211817	-0.221377	0.0553951	7.91308	8.193	-0.279919
8170865	6901	TAZ	-0.232158	-0.222139	-0.508982	-0.260395	-0.43945	-0.224804	-0.397135	-0.444657	-0.477991	-0.443297	-0.187217	7.48419	7.76408	-0.279898
7910398	10638	SPHAR	-0.278307	-0.685589	0.0545522	-0.191096	0.184494	0.0370662	0.189251	-1.14716	0.171366	-1.71789	-0.372758	6.72112	7.00091	-0.27978
8050813	1788	DNMT3A	-0.283158	-0.189401	-0.215581	0.201134	-0.581902	-0.161637	-0.252985	-0.904604	-0.17554	-0.185349	-0.411216	7.3997	7.67933	-0.279629
8098604	353322	ANKRD37	-0.334786	-0.12344	-1.23217	-0.180535	0.135679	-0.0255868	-0.413176	0.323266	-0.396614	-1.51347	-0.190875	6.31828	6.59774	-0.279464
8108954	10915	TCERG1	-0.406979	-0.0872251	-0.315714	-0.390452	-0.492565	0.0071777	-0.107515	-0.593579	-0.144746	-0.754608	-0.27977	8.87965	9.15901	-0.279353
7977978	10278	EFS	-0.853825	-0.57552	-0.356488	-0.0229558	-0.0632226	-0.321522	0.0512638	-0.716907	-0.33809	0.936634	-0.341291	6.95999	7.23933	-0.279347
8055060	55339	WDR33	-0.120438	-0.420617	-0.315721	-0.233887	-0.135963	0.137723	-0.223445	-0.471785	-0.224376	-0.590983	-0.404046	8.44796	8.72721	-0.27925
8131919	4852	NPY	-1.26029	0.0457762	0.144826	-0.0883557	-2.41898	-0.354807	-0.170209	-0.0374928	-0.237493	0.0236621	0.370327	5.88272	6.16156	-0.278838
7993946	29904	EEF2K	0.685202	-1.05221	-0.799208	-0.0388387	0.122813	0.226936	0.0767642	-0.668308	-0.836101	-0.36757	-0.506698	7.47404	7.75242	-0.278386
8089372	57650	KIAA1524	-1.11632	-0.545055	-0.695096	-0.751305	-1.30685	-0.451904	1.62055	-1.08974	-0.260884	0.580999	1.58702	8.0244	8.30277	-0.278376
7900699	991	CDC20	-1.91822	-0.595178	-0.805673	-0.380906	-1.89906	-0.239663	2.16489	-1.12915	-0.520289	0.63028	1.90497	8.32809	8.60644	-0.278348
8176360	4267	CD99	0.0852751	-0.175306	0.32368	0.226974	-0.384815	-0.497333	0.103841	-0.245077	-0.952424	0.1959	-0.0619296	10.202	10.4804	-0.278339
7986394	123355	LRRC28	-0.0583564	-0.437773	-0.530155	-0.511566	-0.121705	0.00321318	-0.5905	-0.777075	-0.1955	-0.340832	-0.681084	7.56673	7.84493	-0.278203
8041867	4436	MSH2	-0.574488	-1.13006	-0.523129	-0.526889	0.0573005	-0.036755	0.545	-2.3621	-0.273529	0.475322	0.253763	8.55553	8.83368	-0.278155
8148501	11156	PTP4A3	0.54757	-1.41722	-1.55454	-0.340464	-0.162006	-0.0382292	-0.670072	0.681226	-0.464785	-0.778076	-0.29617	7.05918	7.33693	-0.27775
7959777	140707	BRI3BP	-0.481759	-1.04479	-0.507897	-0.181663	-0.477874	-0.593047	-0.0731484	-1.70296	-0.361999	0.517902	0.532306	7.49846	7.77602	-0.277563
8052861	6637	SNRPG	-0.756861	0.162918	0.0883073	-0.275975	-0.61063	0.436296	0.219414	-0.628368	0.0210262	-0.848316	-0.327316	6.69673	6.97429	-0.277562
8129062	222537	HS3ST5	0.0263913	-0.264138	-0.410713	-0.159216	-0.257312	-0.266044	-0.282022	-1.02364	-0.690741	0.161014	0.57002	5.78928	6.06681	-0.277529
7963187	51474	LIMA1	0.372503	-1.06715	-0.863487	0.343967	0.607362	0.677079	0.283068	-1.5186	-0.181868	-0.639126	-0.810902	9.90955	10.1869	-0.277347
7993274	84127	RUNDC2A	-0.270248	-0.472149	-0.0698243	-0.157824	-0.53695	0.22043	-0.419364	-0.304297	-0.366054	-0.126325	-0.212561	6.33501	6.61232	-0.277308
7982098	6638	SNRPN	-0.756676	-0.206773	-0.311437	0.164983	0.512947	1.59357	0.448429	0.392395	-0.26767	-1.61482	-1.87396	6.23868	6.51578	-0.277104
8051387	84661	DPY30	-0.278049	-0.34899	0.00593695	-0.595447	-0.465881	-0.108977	-0.343566	-0.682515	-0.288599	0.0942065	-0.10871	9.36529	9.64217	-0.276888
8124406	8347	HIST1H2BC	-1.17996	-0.99797	-0.711777	-0.107245	-0.894149	-0.381592	1.41655	-1.00315	0.0803909	0.0852866	0.776268	6.03012	6.307	-0.276886
8052721	5534	PPP3R1	-0.413655	-0.478093	-0.256763	-0.542278	-0.126303	-0.0629082	-0.0570831	-0.622377	-0.421879	-0.154378	-0.173518	9.32676	9.60356	-0.276803
7927552	414189	CTGLF3	-0.963613	-0.0675876	-0.53265	-0.708923	-0.330337	0.342829	0.157591	-0.0966854	-0.0605345	-1.07125	-0.997396	8.10785	8.38463	-0.276777
8105311	4724	NDUFS4	-0.177571	-0.719328	-0.653723	-0.306378	-0.308616	0.0832509	0.184429	-1.00521	-0.769205	-0.442805	0.072161	6.21682	6.49332	-0.276496
8105040	9180	OSMR	1.28248	-1.44359	-0.549941	-0.0277065	0.128914	0.12701	-0.606767	-1.75821	-1.64813	1.51098	0.294324	8.65023	8.92666	-0.276439
8049847	9855	FARP2	-0.996299	-0.567448	-0.507214	-0.421475	-0.175437	-0.541207	0.36928	0.273599	-0.963039	0.130908	-0.0655831	7.33905	7.61542	-0.276367
7985555	727963	LOC727963	0.37107	-0.827282	-0.027684	-0.736735	-0.318289	0.606434	-0.30249	-1.31374	0.323436	-0.609913	0.779372	7.31312	7.58921	-0.276091
8166202	2925	GRPR	0.632883	0.0711614	0.269754	-0.108528	-3.66776	1.29194	0.140116	0.302368	-0.104587	-2.34903	0.469966	5.21908	5.49487	-0.275797
8116998	3720	JARID2	0.593982	-0.217173	-0.189426	-0.564838	-0.461005	-0.589739	-0.356268	-0.203119	-0.35191	-1.10114	-0.743292	7.71594	7.99149	-0.275547
8138988	554236	DPY19L2P1	-1.00877	-0.315682	-0.502699	-0.719068	0.282787	0.33435	0.331486	-1.88514	-0.19985	0.489682	-0.14575	5.80772	6.08315	-0.275437
8034390	90576	ZNF799	-0.454703	-0.31772	-0.558804	-0.588929	-0.645917	0.318855	-0.22447	-0.347262	-0.17746	-0.636711	0.334823	6.78438	7.05945	-0.275072
8134460	644975	FLJ30064	-0.306775	-0.264915	0.106733	-0.161088	-0.656858	-0.199779	-0.349517	-0.137588	0.0101537	-0.543051	-0.167941	5.81827	6.09332	-0.275048
8037005	7040	TGFB1	-0.162554	-0.384136	-0.661118	0.351158	-0.661529	0.200653	-0.000250222	-0.362722	-0.24884	0.29386	-0.214855	7.89357	8.16861	-0.275043
7938118	283294	C11orf47	-0.707704	-0.123725	-0.544606	-0.288701	-0.472778	0.619837	-0.789835	0.239441	-0.0685055	-0.579715	-0.681107	6.89705	7.17197	-0.274918
7974799	4331	MNAT1	-0.596768	0.103104	-0.327161	-0.635077	-0.212291	0.199123	-0.0125776	-0.174861	-0.169961	-1.07549	-0.488466	6.74072	7.01559	-0.274874
8121768	5570	PKIB	-0.812956	-0.584495	-0.445773	-0.633606	-0.250706	0.342189	0.183612	-0.358786	-0.588261	0.369181	0.0955156	5.52372	5.79853	-0.274811
8072374	339665	SLC35E4	-0.0604768	-0.60276	-0.230243	0.0380411	-0.494983	-0.789332	-0.216348	0.0733864	0.19628	0.388299	-0.268243	5.806	6.08072	-0.274728
7905171	9129	PRPF3	-0.395586	-0.357264	-0.411071	-0.218254	-0.747946	0.0719515	0.15862	-0.577532	-0.243493	-0.352108	-0.335389	9.0311	9.30551	-0.274411
7952810	22997	IGSF9B	0.590406	0.108082	-0.236852	-0.180858	-0.0917839	-0.654784	-0.726875	0.382214	-0.258296	-0.590886	0.0245771	5.94169	6.21606	-0.274369
8026341	9524	GPSN2	-0.556331	-0.256383	-0.562154	-0.198451	-0.343896	-0.736998	0.306843	-0.371249	-0.5166	0.20945	0.0736203	9.68456	9.95884	-0.274279
7912248	407040	MIRN34A	-0.647405	-0.105133	-0.250977	-0.0598212	-0.476844	0.0381551	-0.152301	0.0400087	-0.0315783	-0.0691951	0.0832801	3.9146	4.18883	-0.274228
8169580	3597	IL13RA1	0.713017	-0.303989	-0.570807	-0.326853	0.210115	0.237944	-1.14606	-1.86075	-1.17844	1.76294	0.0152616	7.56983	7.84396	-0.274131
8024391	84444	DOT1L	-0.427698	-0.629679	-0.64012	-0.184911	-0.444086	-0.252704	0.610743	-0.692638	-0.24353	-0.829335	0.332626	7.55918	7.83319	-0.274008
8040173	9014	TAF1B	-0.137555	-0.654594	-0.167641	-0.497186	-0.205435	0.0701718	-0.00126398	-0.853417	-0.402455	-0.110808	-0.166209	7.55894	7.83292	-0.273986
8166184	11238	CA5B	-0.681037	0.570631	0.392567	-0.419627	-0.256316	-0.153038	-0.516045	-0.34098	0.437086	0.630897	-1.11393	7.3913	7.66519	-0.27389
7958960	53373	TPCN1	-1.83446	0.294637	-0.524293	-0.222994	-1.84284	-0.308732	0.235317	-0.100663	-0.184044	1.86087	-0.0954136	7.63289	7.90636	-0.273466
7997381	55839	CENPN	-0.93142	-0.764306	-0.794995	-0.847466	-0.931704	-0.368871	0.924104	-0.861896	-0.0349055	0.56991	1.59317	8.01617	8.2896	-0.273429
8010832	79672	FN3KRP	-0.580642	-0.58185	-0.84659	-0.319558	-0.575473	-0.0755622	0.503933	-1.36942	-0.0362275	0.524558	0.133592	8.20377	8.47716	-0.273382
7951873	23387	KIAA0999	-0.203823	-0.746781	-0.755457	0.102794	-0.145258	0.0974206	0.598153	-0.403086	-0.301333	0.435944	-0.613537	7.92135	8.19465	-0.273304
7992789	51330	TNFRSF12A	0.83335	-1.28389	-0.996656	-0.777853	-0.202235	-0.359135	0.391507	-0.0652651	-0.545496	0.332806	0.508817	8.94775	9.22083	-0.273085
8069269	1291	COL6A1	-0.127834	-0.326401	-0.964833	0.221968	-0.519688	0.232863	0.153115	-0.222335	-0.921949	1.58791	-0.160806	9.49033	9.76332	-0.272994
8061966	22913	RALY	-0.314035	-0.527827	-0.655767	-0.346478	-0.168598	-0.238994	0.0358307	-0.298468	-0.349329	-0.0643241	0.165444	9.62337	9.89629	-0.272922
8099037	10227	MFSD10	-0.0423323	-0.454877	-0.659102	-0.0839596	-0.447011	-0.260269	0.256454	-0.521625	-0.687794	-0.353997	0.0738744	7.97567	8.24854	-0.272865
7909568	51514	DTL	-1.2231	-0.749366	-1.45547	-0.665789	-0.866616	-0.244545	1.95919	-2.69343	0.196902	0.546556	1.94502	8.37706	8.64972	-0.272658
8027330	84108	PCGF6	-0.139561	-0.5053	-0.463077	-0.804217	-0.214082	0.255101	-0.211787	-0.900766	-0.469925	-0.264128	0.632779	6.05024	6.32283	-0.272598
8074925	91316	LOC91316	-0.560952	-0.150526	-0.424902	0.0593017	-0.504609	0.141273	0.121068	-0.229503	-0.738794	-0.727105	-0.910959	10.8747	11.1473	-0.272562
7992347	23162	MAPK8IP3	-0.623446	-0.119151	-0.29679	0.105901	-0.126866	-0.347015	0.179207	-0.205118	-0.248643	-0.710042	-0.189118	7.43807	7.71055	-0.272475
8153201	27161	EIF2C2	-0.422636	-0.38829	-0.0994684	-0.00459205	-0.418774	-0.00922148	-0.24243	-0.39821	0.0675299	-0.0252105	-0.550377	8.2095	8.48181	-0.272315
8139746	5260	PHKG1	0.0203756	-0.671207	-0.907792	-0.352229	0.0810378	0.0835223	-0.611957	-0.101721	-0.317826	-0.486601	-0.15251	5.06299	5.33522	-0.272236
8003667	5176	SERPINF1	-0.297818	0.599271	-0.235856	0.638746	-1.57764	1.00895	0.340107	-0.470623	0.315109	0.893435	-2.53658	6.673	6.94498	-0.271978
8152759	83940	TATDN1	-0.104776	0.408338	0.169905	-0.433581	-0.734392	-1.09147	-1.22526	-0.168574	-0.576804	-1.17468	1.37343	6.72123	6.99309	-0.271859
7951422	84437	KIAA1826	-0.0454619	-0.558928	-0.581588	-0.515867	0.0291506	0.0648523	-0.47529	-0.941262	0.0298939	0.141218	-0.374372	9.09701	9.36855	-0.271539
8069753	10694	CCT8	-0.596542	-0.310314	-0.337757	-0.367357	-0.44196	-0.233788	-0.290754	0.0413753	-0.308937	-0.254957	0.142432	8.88426	9.15558	-0.271323
8071649	96610	LOC96610	-0.502361	-0.359312	-0.132509	-0.307654	-0.0514132	0.203715	-0.287069	-0.530096	-0.307128	-0.358926	-0.329108	9.72073	9.99189	-0.271165
8177669	387036	GUSBL1	-0.621471	-0.118062	-0.116478	0.202238	-0.318202	-0.0855263	0.453674	-0.0164078	-0.200301	-0.732252	-1.02103	10.8579	11.1284	-0.270574
8060988	22903	BTBD3	-0.378686	-0.282288	-0.0297961	-0.135998	-1.10386	-0.529527	0.280793	-0.434914	0.513448	0.237655	-0.498902	9.35589	9.62638	-0.270486
8084742	4026	LPP	0.275274	-0.510977	-0.196085	-0.552721	-0.0663511	0.35283	0.0286853	-0.857563	-0.22945	0.37397	-0.243252	9.14441	9.41477	-0.27036
7902810	8543	LMO4	-0.92952	-0.87556	-0.444928	-0.451552	0.614073	0.679272	-0.366553	-0.92085	-0.54595	-1.24498	0.0173893	8.17663	8.44694	-0.270306
7973918	283635	C14orf24	-0.488735	-0.604482	-0.286213	-0.568241	-0.491849	0.700317	-0.48975	-0.334577	-0.351267	-0.0159909	0.172508	7.33171	7.60146	-0.269747
8157153	11217	AKAP2	-0.983363	-0.257593	-0.452711	-0.476229	0.00465293	-0.107481	0.111091	-0.881834	-0.562276	1.81094	0.789568	7.00264	7.27176	-0.269123
8029056	641649	TMEM91	-0.304353	-0.0757417	-0.323011	-0.0229426	-0.0325621	0.171785	0.175729	-0.139062	-0.284498	-0.573977	-0.810726	6.66776	6.93664	-0.268877
8083094	5922	RASA2	-0.300194	-0.511717	-0.174656	-0.494714	-0.820784	0.382912	0.127387	-0.439171	-0.409214	-0.35396	-0.433745	7.00646	7.27533	-0.26887
8066091	140710	C20orf117	-0.99161	-1.39148	-0.745416	0.414619	-0.584876	-0.0405444	0.71619	-0.847249	0.103122	-0.460398	-0.027467	7.77232	8.04113	-0.268811
7941702	10432	RBM14	-0.899988	-0.299838	-0.398083	0.0798682	-0.205144	0.160038	0.0836633	-0.592465	-0.395248	-0.397376	0.207073	7.60086	7.86967	-0.268802
7914212	677838	SNORA61	-0.557511	0.158231	-0.53939	-0.730882	-0.716123	0.192954	0.0555916	0.262605	-0.296685	-0.615573	0.238691	7.90842	8.17712	-0.268695
8061129	92667	C20orf72	-0.749762	-0.0880586	-0.355879	-0.490354	-0.917312	-0.327923	0.842592	-0.991719	-0.0970531	0.495342	0.403521	8.4397	8.70825	-0.268549
8148517	575	BAI1	-0.231035	-0.647614	-1.31899	0.111232	-0.448164	-0.294271	0.21807	-0.613437	-0.236172	-0.34718	-0.490649	7.046	7.31427	-0.268266
7897803	5351	PLOD1	-0.832148	-0.530536	-0.685502	-0.0783229	0.526686	0.709618	-0.467796	-1.01336	-1.29752	0.665825	0.523808	9.17151	9.43968	-0.268179
7995069	2521	FUS	-0.0379185	-0.433336	-0.675375	-0.224225	-0.284718	-0.226157	0.449575	-0.525527	-0.327885	-0.447775	-0.186105	10.3094	10.5773	-0.267879
7969330	27253	PCDH17	-0.403195	-0.0710736	-0.492559	0.040442	-0.823738	-0.128082	0.638777	-0.0435745	0.652155	-3.53508	-0.748121	7.58235	7.85021	-0.26786
7926259	55388	MCM10	-0.672427	-1.23264	-1.22348	-0.447654	-0.825903	0.000198265	1.51513	-2.73796	-0.177739	0.654015	2.10706	7.18665	7.4545	-0.267856
8001564	55715	DOK4	-0.219504	-0.387983	-0.461877	-0.437774	0.330656	0.0391493	-0.547945	-0.614687	-0.415017	-0.491016	-0.115492	6.5836	6.85137	-0.267772
8139966	378108	TRIM74	-0.627832	0.647902	-0.0551345	0.125479	-0.490092	-0.332555	0.0115036	0.518383	-0.552438	-0.752858	-0.973047	6.49988	6.76752	-0.267645
8010949	51031	GLOD4	-0.0809471	0.110841	-0.334778	-0.368062	-0.491066	-0.130213	-0.479389	-0.715618	-0.466287	-0.236038	-0.0231515	9.88742	10.1549	-0.267509
7914342	2170	FABP3	-1.93046	-0.559172	-1.41294	-0.120688	0.432726	-0.303824	-0.597676	0.273813	0.242179	-0.350211	1.30761	5.55709	5.82449	-0.26739
8128626	57107	PDSS2	-0.0757981	-0.0657888	-0.386262	-0.0317389	-0.224541	-0.0579515	-0.781212	-0.789849	-0.159964	-0.398927	0.004829	6.73728	7.00463	-0.267346
8121144	79694	MANEA	-0.400834	-0.845277	-0.170448	-0.39696	-0.286744	0.229191	0.343378	-1.5124	-0.167431	0.379619	-0.200434	7.95685	8.22418	-0.267323
7906574	474338	SUMO1P3	-0.366529	-0.592906	-0.134318	-1.05138	0.099089	-0.230118	-0.526382	0.201775	-0.427707	0.148488	-0.0699575	3.95206	4.21938	-0.26732
7989611	84191	FAM96A	-0.371668	-0.0845894	-0.238135	-0.780674	-0.44672	-0.040117	-0.298652	-0.741085	-0.149004	-0.109008	0.263672	8.1839	8.45119	-0.26729
7922309	8674	VAMP4	-0.0197793	-0.106368	-0.284235	-0.349799	-0.682603	-0.0135854	-0.562353	-0.423948	-0.483124	-0.607514	-0.507914	7.29776	7.56486	-0.267096
7992337	90861	HN1L	0.221544	-0.823855	-0.622939	-0.390231	-0.606059	0.0184532	0.0225945	-1.27894	-0.157574	-0.456169	0.541553	8.06009	8.32673	-0.266642
8159692	92714	ARRDC1	-0.0924389	-0.263594	-0.339396	-0.103545	-0.316024	-0.300874	-0.137817	-0.352505	-0.242128	-0.294875	-0.708563	6.63128	6.89789	-0.266613
8102839	4717	NDUFC1	-0.414376	-0.269701	0.0312719	-0.738957	-0.596685	-0.206193	0.150003	-0.794327	-0.494869	-0.568423	-0.356814	8.74017	9.00645	-0.266281
7933574	119016	CTGLF1	-0.56024	-0.0573563	0.101567	-0.358056	-0.251404	0.0573703	0.0799052	0.00961241	-0.406807	-0.828556	-0.647553	8.13794	8.40401	-0.266074
8116297	3187	HNRPH1	-0.0721182	-0.629938	-0.183168	-0.205854	-0.291467	-0.257496	0.472245	-0.465584	-0.343584	-0.3238	-0.33103	11.2345	11.5005	-0.26602
8077612	26140	TTLL3	-0.428775	-0.00294092	-0.582079	-0.141487	0.274542	0.261097	0.170808	-0.458026	-0.583786	-0.0941752	-0.815938	7.45149	7.71745	-0.265965
8088491	8618	CADPS	0.0533663	0.518925	1.01212	-0.0136925	-1.98322	-0.0796056	-0.146693	1.69732	-0.110052	-3.14943	-0.643534	5.53023	5.79605	-0.265815
8094960	201780	SLC10A4	0.136851	-0.247141	-0.152274	0.161242	-0.153565	-0.360754	-0.262584	0.139859	-0.347207	-2.67619	-0.0358931	7.03494	7.30026	-0.265316
8110463	117608	ZNF354B	-0.684896	-0.383225	-0.0317391	-0.578653	-0.289392	-0.0114836	-0.325023	-0.369403	-0.178073	-0.233983	-0.594636	6.25563	6.52072	-0.265091
8025402	51129	ANGPTL4	-0.107328	-0.367926	-0.568899	0.0362613	-0.333554	-0.270068	0.0128417	0.178762	-0.075228	-0.12424	-0.811131	5.92855	6.19354	-0.264991
7965343	282809	WDR51B	-0.618181	-0.225323	-0.284057	-0.445176	-0.726454	0.0468175	-0.358522	-0.379913	-0.108477	-0.254791	-0.502341	7.76857	8.03348	-0.264903
8074980	2952	GSTT1	-1.00753	-0.283874	0.0332918	0.204194	0.708506	-0.784818	0.0968955	-0.844541	0.515638	-1.94707	0.421491	6.94163	7.20651	-0.264881
7981309	57596	BEGAIN	0.42648	-0.73702	-0.0294194	0.1443	-0.152833	-0.54264	-0.508888	-0.152643	-0.145592	-0.407653	-0.573358	5.38539	5.65019	-0.2648
8179391	8859	STK19	0.00463423	-0.116318	-0.592793	-0.165781	0.174347	-0.404105	-0.850325	0.0841994	-0.690887	-0.831882	-0.418061	7.02737	7.29206	-0.264687
7938629	5140	PDE3B	-0.448469	-0.530213	0.592673	0.325602	-0.534118	-0.414326	0.844047	-0.379108	-0.0993587	-1.52063	-0.279921	5.45787	5.72253	-0.26466
8165934	357	SHROOM2	0.0165027	-0.11434	-0.097791	0.745402	-0.485162	-0.716636	-0.277344	-0.52952	0.019324	-1.44765	-0.603053	5.99926	6.26389	-0.264632
8109821	6134	RPL10	-0.0615325	-0.136419	-0.528735	-0.319411	-0.0546774	0.111248	-0.517973	-0.271495	-0.469901	-0.278901	-0.0358494	12.1289	12.3935	-0.264582
7953469	2784	GNB3	-1.02115	-0.379707	-0.0938606	0.158607	-0.403059	0.349228	-0.24503	-0.260787	-0.267427	-0.364383	-0.33975	6.19563	6.46011	-0.264479
8014100	64149	C17orf75	-0.0156143	-0.121521	0.00791028	-0.502905	-0.2353	0.0263973	-0.237773	-0.453623	-0.350584	-0.276139	-0.407892	8.26337	8.52775	-0.264376
7978739	122553	TRAPPC6B	-0.320434	-0.32723	-0.233471	-0.356528	0.13444	0.483224	-0.277508	-0.254855	-0.404694	-1.08042	-0.462558	8.1586	8.42256	-0.263959
7927803	347731	LRRTM3	-0.160835	-0.445718	-0.8289	0.548201	-0.20192	-0.407256	-0.203965	-0.827971	0.255915	-0.39643	-0.0663942	5.86863	6.13239	-0.263753
8091910	5276	SERPINI2	0.341767	-0.31952	-0.694919	0.224744	0.111456	-0.0656941	0.00839511	-1.5433	-0.558582	-0.220425	-1.15481	4.08798	4.35168	-0.263702
8045349	4249	MGAT5	0.555471	-0.36593	-0.00656198	0.0941766	-0.567753	-0.843651	-0.457711	-0.246568	0.0268611	0.171139	-0.467368	8.39039	8.65401	-0.263622
8047780	619569	SNORA41	-0.0214785	-0.0769065	-0.359986	-0.803948	-0.421331	-0.0879432	-0.16903	-0.596623	-0.305272	-0.428281	-0.504222	4.28884	4.55243	-0.263596
7996137	10300	KATNB1	0.0875839	-0.412987	-0.520702	-0.252183	-0.16183	-0.0756058	-0.224019	-0.86893	-0.327432	-0.600597	0.193695	7.26186	7.5254	-0.26354
8165345	20	ABCA2	-0.447818	-0.727188	-0.972335	0.214715	-0.0425221	-0.0320605	-0.0654653	-1.18857	0.00219697	-0.0755591	-0.710432	7.94045	8.20396	-0.263503
8041713	5495	PPM1B	-0.616396	-0.317416	-0.178134	-0.183056	-0.310752	-0.146649	-0.0252159	-0.457277	-0.817749	-0.205245	0.0191893	7.95909	8.22237	-0.263283
8171684	30011	SH3KBP1	-0.709741	-0.324322	-0.0790904	-0.285796	-0.225672	-0.525894	0.633114	-0.100552	-0.352144	0.140375	-0.260955	8.81661	9.07986	-0.263248
7900510	1503	CTPS	-0.46401	-0.265623	-0.595663	-0.608688	-0.500933	-0.0166743	0.378108	-1.53219	-0.266096	-0.433034	0.775089	8.57396	8.83717	-0.263208
8134599	10898	CPSF4	0.192968	-0.118002	-0.252532	-0.343987	-0.233739	-0.371688	-0.191884	-0.602424	-0.587322	-0.554085	0.266314	8.53847	8.80154	-0.26307
8060813	84515	MCM8	-0.925542	-0.495183	-0.714124	-0.577753	-0.88713	-0.203498	1.12222	-0.855328	0.189021	0.630373	0.814495	9.33119	9.59424	-0.263049
7960340	2305	FOXM1	-2.43102	-1.08534	-0.813453	-0.113089	-1.49305	-0.546921	2.01456	-0.944202	0.0547704	0.741875	1.98958	8.66131	8.92415	-0.262842
8161026	84904	C9orf100	-0.54343	-0.679421	-0.547712	-0.449727	-0.682755	-0.354281	0.657112	-0.750732	-0.0929609	-0.266017	0.981083	6.48746	6.75024	-0.262785
8056983	285023	DKFZp451M2119	-0.671533	-0.0012172	-0.525211	-0.594959	0.176553	0.693564	-0.61095	-0.995111	-0.387186	-0.261318	-0.576176	6.17869	6.44143	-0.262737
8058498	7855	FZD5	0.861583	-0.996484	-0.339091	0.0715627	0.30202	-0.0759805	-0.304935	-1.04001	-1.20606	-1.25182	-0.625177	6.99078	7.25346	-0.262678
7994006	595101	LOC595101	-0.472758	0.136874	-0.0291964	0.0130861	-0.0720566	-0.0902649	0.0943799	-0.041014	-0.401727	-1.15734	-0.331859	10.5823	10.8449	-0.262636
8158771	83543	C9orf58	-0.230536	-0.0569091	-0.524899	-0.335105	-0.480668	-0.173151	-0.346521	-0.3957	0.48904	-1.10308	0.268959	7.50211	7.76468	-0.26257
7958200	493861	EID3	-0.487025	-0.300836	0.146377	0.134394	-0.176895	-0.148988	-0.29384	0.861582	-0.271771	-0.387396	-0.487353	6.65427	6.91655	-0.262287
7970455	51084	CRYL1	-0.487402	0.534614	-0.0290057	-0.405463	-0.0420639	-0.545385	-0.575948	-0.728586	0.0306889	-0.128143	-0.49597	7.57311	7.83514	-0.262029
7987230	254531	AGPAT7	-0.33986	-0.0993233	-0.3464	-0.49523	-0.368362	0.160606	0.0432334	-0.374556	-0.261145	-0.675323	-0.0208527	7.36657	7.62853	-0.261957
7942626	7405	UVRAG	-0.730561	-0.237928	-0.412745	-0.530073	-0.0413388	0.0885882	-0.361784	-0.297758	-0.416906	-0.124895	-0.132786	8.2249	8.48672	-0.261822
8003773	23108	GARNL4	0.172581	-0.434899	-0.866132	0.182199	-1.69488	-0.978188	-0.205693	0.361271	-0.618722	0.0338239	0.27894	5.93794	6.19967	-0.261728
8058390	65059	RAPH1	0.275755	-1.04449	-0.390291	-0.468295	0.122683	0.235471	0.653952	-0.781354	-0.773946	0.420601	-0.809027	7.40541	7.66704	-0.261634
8149720	1960	EGR3	-0.164806	-0.269941	0.0898645	-0.139849	0.165639	-0.713155	-0.244126	0.455754	0.330866	-0.612482	-1.4044	5.63432	5.8959	-0.261582
7982204	3151	HMGN2	-0.443345	-0.204471	-0.522116	-0.132835	-0.183883	-0.032344	0.708582	-0.489862	-0.468656	-1.06344	-0.381219	9.9755	10.2368	-0.261286
8171418	5277	PIGA	-0.555593	-0.0489528	-0.352544	-0.601921	-0.534355	-0.00529534	-0.584807	-0.715022	-0.0929959	0.311819	-0.445046	7.10385	7.36508	-0.261229
7905589	26097	C1orf77	-0.215226	-0.0477788	-0.304605	-0.645281	-0.318176	-0.21067	-0.0940011	-0.314911	-0.250865	-0.499979	-0.226413	8.24406	8.50524	-0.261185
7960850	144195	SLC2A14	0.3106	-0.535778	-0.642057	0.291696	-0.308555	1.04503	-1.4027	-0.066793	-0.486701	-0.0917237	-1.09898	7.31897	7.5801	-0.26112
7907032	84944	MAEL	-0.702687	0.13438	-0.584518	-0.0301035	-0.147854	0.0903648	-0.367284	-0.924757	-0.652236	-1.50873	-0.116859	4.15248	4.41355	-0.261071
7953812	1911	PHC1	-0.841167	-0.454899	-0.275294	1.21857	0.976733	-1.17496	-1.13814	-0.547345	0.603841	-0.54393	-0.435111	6.43618	6.69712	-0.260942
7899943	79830	ZMYM1	-0.46081	-0.0127438	-0.494477	-0.513373	-0.202456	0.103978	0.18688	-1.43661	-0.345852	0.00974861	-0.0780193	8.27295	8.53386	-0.260906
8147307	137392	FAM92A1	-0.129409	-0.174018	-0.139133	-0.476599	-0.339618	0.0195008	-0.388083	-0.558013	-0.831945	0.0468965	-0.1189	7.65755	7.91821	-0.260658
7939657	8525	DGKZ	-0.695892	-0.740739	-0.448492	0.0283419	-0.273363	-0.75018	0.256271	-0.259651	-0.013758	-0.518775	-0.214858	6.68709	6.94775	-0.260654
7985777	3669	ISG20	-0.062631	-0.417185	-0.0939133	-0.0044828	-0.572319	-0.743485	0.287153	-0.209091	-0.6903	-0.561841	0.0675828	6.24828	6.50883	-0.260553
7939072	196074	METT5D1	-0.0477611	-0.5413	0.138359	-0.227303	0.727467	0.442874	-0.00779875	-0.744153	-0.555291	-0.432296	-0.510526	6.70912	6.96945	-0.260334
8051547	23683	PRKD3	-0.0823136	-0.382112	-0.199763	-0.233598	0.101146	-0.240143	0.630129	-1.08902	-0.250927	0.296223	-1.34259	7.07179	7.33208	-0.260294
8002333	729513	LOC729513	-0.498077	-0.20894	-0.0671661	-0.162666	-0.158928	0.163699	-0.0078056	0.0339341	-0.174086	-0.898204	-0.62353	10.6076	10.8678	-0.260202
8039961	52	ACP1	-0.276664	-0.294718	-0.21225	-0.5587	-0.320483	0.139957	-0.446834	-0.861249	-0.169412	0.0210337	0.0962157	9.07368	9.33384	-0.260165
7942439	84957	RELT	-0.36802	-0.54442	-0.526996	-0.217942	-0.302706	-0.397767	-0.182814	-0.165617	-0.338848	-0.21637	0.296003	6.76171	7.0217	-0.259992
8001876	8883	NAE1	-0.103189	-0.325704	-0.232318	-0.662423	-0.257131	0.0557847	-0.267938	-1.0484	-0.254767	-0.418649	0.305015	8.75171	9.01162	-0.259912
8024660	10362	HMG20B	0.115395	-0.053609	-0.124849	0.0129409	-0.538621	-0.369219	-0.0783375	-0.533073	-0.429082	-0.34149	0.0249407	8.70745	8.96732	-0.25987
8097679	11157	LSM6	0.0174341	-0.414126	-0.305102	-0.678238	-0.376288	-0.119049	0.196297	-0.88066	0.256207	-1.2826	0.237065	6.61324	6.87294	-0.259707
7977571	55644	OSGEP	-0.198164	-0.212401	-0.699837	-0.231741	0.394942	-0.164995	0.105955	-0.778092	-0.457314	-0.63201	-0.368996	7.49291	7.75251	-0.259603
8126135	2739	GLO1	-0.252919	-0.250233	-0.187523	-0.484125	-0.838952	-0.149463	-0.260597	-0.800035	-0.249326	-0.0816538	0.182121	9.96314	10.2226	-0.259461
8032576	166	AES	-0.281791	-0.663965	-0.451884	-0.181498	-0.547306	-0.0366262	0.22344	-0.516031	-0.189301	-0.901511	0.104936	9.17425	9.4337	-0.259447
8101143	53371	NUP54	-0.420731	-0.378726	-0.39755	-0.809783	-0.309788	0.120303	0.120012	0.240247	-0.164112	-0.630641	-0.00221881	8.01441	8.27363	-0.259217
8180144	5863	RGL2	0.0186666	-0.608778	-0.444937	0.164987	-0.189812	0.0391463	-0.351347	-0.0851971	-0.806646	-1.02517	-0.473393	7.30719	7.56634	-0.25915
7919751	4170	MCL1	0.0785173	-0.0474793	0.0142982	0.512439	-0.302367	-0.788955	0.0668557	-0.0363045	-0.140092	-0.635212	-0.952656	10.5945	10.8535	-0.259033
7934050	8034	SLC25A16	-0.176104	-0.482927	-0.322901	-0.0279839	-0.0415806	0.119783	-0.391413	-0.0427519	-0.35653	-0.225479	-0.71339	6.78391	7.04285	-0.258936
8056220	25909	AHCTF1	-0.434675	0.021883	-0.308674	-0.465771	-0.426856	0.123815	-0.110024	-0.708196	-0.32926	-0.132111	-0.0461376	8.73125	8.99007	-0.25882
8043630	10865	ARID5A	-0.386078	-0.00475521	0.183656	-0.230576	-0.210619	-0.487834	-0.235447	0.147172	-0.312981	-1.21843	-0.378249	5.98623	6.24502	-0.258786
7951485	54733	SLC35F2	0.652115	-0.126503	-0.190199	-0.432223	0.0268553	-0.0841386	0.171705	-1.49175	-0.906112	-0.219113	-0.319055	7.89263	8.15136	-0.258729
7968274	255967	PAN3	-0.206978	-0.402244	0.0647649	-0.375779	-0.18907	-0.324963	0.22629	-0.329685	0.137106	-0.359259	-0.605872	8.8348	9.09345	-0.258647
8103630	57630	SH3RF1	-0.0738706	-0.225218	-0.59187	-0.128564	-0.270506	0.595154	0.589902	-0.866341	0.187655	-1.08708	-0.0730223	7.73744	7.99608	-0.258644
7995258	10308	ZNF267	0.235629	0.223595	-0.424567	-0.639014	-0.270485	0.305868	0.150795	0.00164085	-0.194375	-0.000377942	-0.205958	7.13758	7.39576	-0.258172
8174189	11013	TMSL8	-2.11616	-0.062858	-0.0660465	-1.05705	-0.530853	-0.290395	0.415158	-1.45537	-0.253925	-0.5892	0.92669	4.59687	4.85497	-0.258101
7963244	7024	TFCP2	0.0931552	-0.351577	-1.09124	-0.180437	-0.320546	-0.43889	-0.468493	-0.544452	-0.288749	-0.322112	-0.154242	7.5561	7.81406	-0.257959
7974725	51528	C14orf100	-0.40402	-0.0880308	0.0892323	-0.66128	0.0790759	0.10209	-0.198622	-0.741442	-0.36104	-0.491803	-0.230354	9.5979	9.85577	-0.257869
7936683	7073	TIAL1	-0.348876	-0.190734	-0.378447	-0.354528	-0.295753	0.0912567	-0.0932631	-0.28027	-0.309419	-0.363446	-0.506772	8.0922	8.34997	-0.257765
7981161	161176	C14orf49	0.221818	-0.18856	0.267678	0.228778	-1.67725	-1.3297	0.564631	-0.189382	-0.360963	0.205247	-0.490174	6.24201	6.49955	-0.257547
7947969	23360	FNBP4	-0.728818	-0.28248	-0.176581	-0.361795	-0.272405	0.256922	-0.114082	-0.0673241	-0.0324395	-0.555426	-0.355038	8.36066	8.61819	-0.257535
7988444	50804	MYEF2	-0.318504	-0.347523	-0.100259	-0.179804	-1.14123	-0.335129	1.06277	-0.726743	0.585544	-2.04852	-0.663846	9.07122	9.32874	-0.257525
7925492	23596	OPN3	0.0611962	-0.976545	-0.17413	-0.819024	-0.220521	0.027463	-1.05343	-0.874277	-0.154617	0.096169	0.233606	7.08318	7.3404	-0.257219
8100603	1060	CENPC1	-0.531686	0.108715	-0.277681	-0.206105	-0.462986	0.189568	0.858548	-0.344279	-0.043012	-1.0166	-0.846467	7.3129	7.56997	-0.257073
8063636	8675	STX16	-0.584786	0.00790436	-0.427586	-0.434717	-0.0207096	0.141477	-0.337891	-0.204862	0.00386379	0.0670315	-0.453047	9.39397	9.65104	-0.257067
8087860	11344	TWF2	-0.750184	-0.40583	-0.113517	0.000910176	0.0558287	-0.419395	0.266127	-0.482742	-0.861962	0.543667	0.0247661	8.1825	8.43956	-0.257065
7929624	441531	PGAM4	0.297798	-0.767989	-1.27498	-0.159553	-0.26473	-0.588441	-0.737169	-0.851401	-0.141439	0.0202979	0.460811	7.43223	7.68922	-0.256986
8103494	4886	NPY1R	-0.04766	-0.0602598	0.246224	-0.0134771	0.372088	-0.43367	0.265514	-0.277779	-2.43103	-1.63394	0.00624197	3.73879	3.99569	-0.256904
8087419	275	AMT	-0.495168	0.200906	-0.144967	-0.0457047	0.0926863	-0.165315	-0.0343225	-0.454726	-0.416406	-0.348934	-0.866215	6.28061	6.53744	-0.256826
7949765	5499	PPP1CA	0.122744	-0.476491	-0.626253	-0.199977	-0.19177	-0.434494	0.321088	-0.864543	-0.363048	0.131746	0.163718	9.30843	9.56506	-0.256625
8032037	25759	SHC2	-0.241923	-0.735167	-0.882172	0.333634	-0.0386933	-0.256512	-0.417985	0.697874	-0.351064	-1.54464	-0.328853	6.72839	6.98491	-0.256524
7966462	80018	C12orf30	-0.621466	0.0131671	-0.217388	-0.719247	-0.313434	0.102096	-0.461785	-0.22919	-0.0661362	-0.352853	-0.242044	8.83675	9.09297	-0.256227
7928855	657	BMPR1A	-1.3351	-0.314873	0.0905559	-0.176675	0.0914657	0.166431	0.0691696	-0.684885	-0.367566	-1.40118	-0.476255	9.31902	9.57523	-0.256206
8150830	10434	LYPLA1	-0.0138871	-0.650712	-0.212561	-0.663199	-0.518817	-0.244322	-0.414093	-0.741589	-0.208746	0.0332897	0.0489788	8.56584	8.82197	-0.256136
8069301	1292	COL6A2	-0.152491	-0.0018228	-0.596809	-0.203341	-1.02297	-0.04802	-0.326513	-0.151229	-0.501709	2.05879	-0.209822	8.52572	8.78183	-0.256105
8123137	39	ACAT2	-0.280774	-0.176993	0.0635513	-0.404476	-1.26451	-0.557387	-0.730547	-1.23362	0.741704	-0.453484	1.15068	9.41218	9.66824	-0.25606
8004043	2027	ENO3	-0.272591	0.366565	-0.227051	-0.587508	-0.4825	-0.272559	0.041199	-0.708245	-0.612779	-0.496105	-0.390559	5.65272	5.90875	-0.256028
7999253	5493	PPL	-0.375216	-0.460751	-0.150167	0.0301341	-0.59378	-1.51031	-0.0994589	0.430443	-0.43845	0.206725	-0.28254	5.90766	6.16361	-0.255948
8148317	4609	MYC	0.326319	0.0344783	-0.531508	-0.571795	-0.749687	-0.149916	-1.65879	0.865735	-0.250242	2.68373	-0.277671	8.11924	8.37513	-0.255888
8169412	55849	ALG13	0.361984	-0.553515	-0.192811	-0.110348	-0.353257	0.111187	0.0209043	-0.392896	-0.0920569	-0.522297	-0.76732	6.7027	6.95852	-0.255824
7952335	85391	LOC85391	-0.29784	0.540242	0.356333	-1.36294	-0.833799	-0.747203	0.303632	2.88571	1.11306	-3.06278	-0.748685	5.49477	5.75058	-0.255806
8000284	23062	GGA2	-0.395158	-0.743122	-0.748378	-0.434937	0.147575	0.729089	-0.0477374	-0.496994	-0.230418	-0.539822	0.00883901	8.08282	8.33853	-0.255707
8058147	53938	PPIL3	-0.35146	-0.0658917	-0.307457	-0.272833	-0.270274	0.0808655	-0.446037	-0.694572	-0.242261	-0.0898744	-0.143549	8.53326	8.78893	-0.255667
7987180	79768	C15orf29	0.0114948	-0.702231	0.15881	-0.450306	-0.320836	0.226253	-0.0241746	-0.844439	-0.230674	-0.662452	0.0403687	6.34942	6.60508	-0.255664
7919743	574406	C1orf138	0.183088	-0.183547	0.0992634	0.0980637	-0.398385	-0.615818	0.232282	0.224103	-0.504317	-0.852606	-0.834489	5.32008	5.57563	-0.255552
8141466	221914	GPC2	-0.537718	0.00966202	0.0320111	-0.371231	-0.164729	-0.191174	-0.481154	-0.303858	-0.0103029	-1.05075	0.258753	6.28178	6.53703	-0.255244
7997942	27132	CPNE7	-0.660665	0.137412	-0.106071	-0.832885	-0.254417	-0.541897	-0.426914	-0.0665632	-0.76305	-0.643452	0.407353	5.91979	6.17503	-0.255242
7972548	2841	GPR18	-0.604721	-0.152875	-0.0532476	-0.21231	-0.235244	-0.156929	-0.257673	-0.825053	-0.862775	-0.0578221	0.148517	3.70904	3.96422	-0.255182
8079598	51385	ZNF589	-0.186369	0.041174	-0.137432	-0.199247	0.507336	0.061576	-0.12297	-0.442748	-0.0613622	-0.981944	-0.788406	7.04136	7.2965	-0.255138
8047097	2744	GLS	-0.790692	-1.06424	-0.168602	-0.766384	0.937514	1.03318	0.160624	-0.393392	-0.749661	-0.0858252	0.000167873	9.37071	9.62583	-0.25512
8077226	84289	ING5	-0.434913	-0.140853	-0.53359	-0.33127	-0.0732025	-0.138956	0.156202	-0.421761	0.0138405	-0.577963	-0.821045	7.48751	7.74257	-0.255052
8154449	54875	CNTLN	-0.245602	-1.05925	-0.499205	-0.243993	0.257402	0.261931	0.551133	-1.34282	-0.0778588	-0.0134865	-0.238765	7.54757	7.80258	-0.255013
7977077	4140	MARK3	-0.276097	-0.311778	-0.241844	-0.191631	-0.30523	0.0317993	-0.212121	-0.344744	-0.340801	-0.539785	-0.287925	9.40204	9.65701	-0.254973
7978956	79944	L2HGDH	-0.539504	-0.334471	-0.264613	-0.352436	-0.294762	-0.0060803	-0.373623	-1.20807	-0.240779	-0.328637	0.0354757	6.39415	6.64902	-0.254872
8039809	7593	MZF1	-0.268905	-0.0569779	0.0176828	-0.0368716	-0.291579	-0.248679	-0.226304	-0.311634	-0.465799	-0.352409	-0.60875	6.72061	6.9754	-0.254788
8174496	9949	AMMECR1	0.452668	-0.105492	-0.488463	0.404947	-1.04087	-0.288847	-0.21263	-0.391651	-0.341287	0.0522051	-0.248325	7.72328	7.97805	-0.254777
7909441	50486	G0S2	-1.33705	-0.791425	-1.15392	0.111094	0.544009	0.922516	-0.559747	-0.0315689	-0.686214	-0.584184	0.557784	6.69367	6.9484	-0.254731
8095139	79644	SRD5A3	-0.0660939	-1.06427	-0.412551	0.196136	-0.312877	0.182185	-0.306234	-1.32294	-0.497897	-0.122132	0.124559	7.04996	7.30466	-0.254702
8144705	57604	C8orf79	0.114179	-0.757448	-0.205789	0.264189	-0.000786592	-0.830614	-0.4067	-0.202949	-0.686267	-1.22663	0.579407	5.81303	6.06771	-0.254681
8139889	441246	hCG_1983332	-0.0600688	-0.254039	-0.588435	-0.51462	-0.2909	-0.0739713	-0.513209	0.0182634	-0.210106	0.112013	0.19768	7.6408	7.89542	-0.254623
8115022	1452	CSNK1A1	-0.516089	-0.469959	-0.260563	-0.207724	0.00053959	-0.0695077	-0.214199	-0.352192	-0.306933	0.0525729	-0.690537	10.3636	10.6182	-0.254602
8154333	23081	JMJD2C	-0.766639	-0.453571	-0.250722	0.215355	0.213961	0.507596	-0.375519	-0.408595	-0.192081	-0.419468	-0.942582	7.78771	8.04228	-0.254569
8121525	91749	KIAA1919	-0.603998	-0.2574	-0.325872	-0.101459	0.0847976	0.454417	-0.313049	-0.310516	-0.530319	-0.739422	-0.130858	7.58122	7.83576	-0.254543
7911269	26245	OR2M4	-0.177631	-0.235682	0.0295868	-0.0402576	-2.30364	0.177597	0.188856	-0.872452	-0.290423	0.585053	-0.696432	4.42665	4.68109	-0.254439
8142912	84928	TMEM209	-0.306849	0.0452385	-0.421323	-0.601301	-0.223883	0.0194715	-0.0553991	-0.719049	-0.227289	-0.410825	-0.178102	9.54515	9.79955	-0.2544
8081853	56983	KTELC1	-0.0208195	-0.0455515	-0.425431	-0.638043	0.52276	-0.0984822	0.218413	-1.00009	-0.308717	0.0765566	-0.798794	7.66112	7.91522	-0.254091
7974249	382	ARF6	-0.121143	0.0113617	-0.312125	-0.147688	-0.803994	-0.565775	-0.241946	-0.44264	-0.276055	-0.308288	-0.019823	8.60902	8.86309	-0.254067
8115346	475	ATOX1	-0.724349	-0.157237	-0.312925	-0.167216	-1.2862	0.16307	-0.152562	-0.21981	-1.19451	0.635217	0.120865	7.96797	8.22178	-0.253804
7941587	254263	CNIH2	-0.329423	-1.29343	-0.601325	-0.25427	0.0718291	-0.145053	0.414703	-0.833091	0.0613232	0.0918545	-0.193677	7.56951	7.82325	-0.253738
8170015	203523	ZNF449	-0.097143	-0.389745	-0.365703	-0.399761	0.0564294	0.446034	-0.621075	-0.809467	-0.163493	-0.144348	-0.559995	6.41883	6.67253	-0.253702
8048995	81618	ITM2C	-0.486002	-0.513349	0.0967851	0.182173	0.0291948	0.0130058	-0.0745263	-0.689693	-0.124733	0.00650808	-0.144476	9.6298	9.88334	-0.253539
8135902	27099	C7orf54	-0.238465	-0.366512	-0.342502	-0.0053399	0.364779	0.571047	-0.118507	-0.456462	-0.127842	-1.20727	-0.676478	6.58303	6.8365	-0.253477
8016099	9343	EFTUD2	0.681854	-0.17908	-0.295649	-0.854802	-0.287755	-0.161193	-0.0635613	-0.575399	-0.533517	0.356027	0.0960814	9.78107	10.034	-0.252927
7964145	8914	TIMELESS	-0.550076	-0.838389	-0.982497	-0.543261	-0.527407	-0.400517	0.933625	-1.88148	-0.0178586	-0.0548149	1.16527	8.01621	8.26897	-0.252763
8087935	64943	NT5DC2	-0.28798	-1.00187	-0.319494	0.319688	0.0606247	0.242063	-0.785974	-0.812615	0.000682044	0.0366179	0.880028	8.95105	9.20367	-0.252616
8005141	54902	TTC19	-0.375757	-0.0493907	-0.235518	-0.411513	-0.592247	-0.180093	-0.1664	-0.497059	-0.0845357	-0.162853	-0.330351	8.46164	8.71418	-0.252536
8133625	375593	TRIM73	-1.73304	1.33098	0.411594	0.250201	-0.15694	1.28548	-0.629505	1.17472	0.105517	-0.993454	-1.77691	7.42122	7.67343	-0.252214
7949532	8061	FOSL1	-0.170421	0.0466944	-0.149617	0.179485	-1.54	-1.06853	-0.251651	0.338948	-0.587842	0.752154	-0.217635	7.40381	7.65593	-0.252124
7975268	384	ARG2	-0.40119	0.17276	0.026425	0.436758	0.264813	0.276263	-0.488614	0.00871247	-0.566008	-2.02796	0.0194185	5.99741	6.24947	-0.252063
8035566	9454	HOMER3	0.297456	-0.169525	-0.325465	0.141252	-0.325148	-0.355183	-0.544203	0.379257	0.0378041	-1.80465	0.136794	9.0873	9.33906	-0.251762
7983594	1854	DUT	-0.749006	-0.311657	-0.471979	-0.661783	-0.388263	-0.251018	0.408825	-1.06595	-0.393309	0.0293257	0.268592	7.5776	7.82934	-0.251745
8072328	23541	SEC14L2	-0.017475	-0.255496	-0.588627	0.434715	0.0184449	0.162839	-0.0835189	-0.678504	-0.217625	0.0244261	-0.428078	6.66931	6.92105	-0.251735
7952927	283358	B4GALNT3	-0.177227	-0.226461	-0.720428	1.24929	-0.779218	-0.462343	-0.268136	-0.911235	-0.759418	-1.1985	-1.01163	6.5193	6.77078	-0.251479
8100578	2044	EPHA5	0.218349	0.243934	-0.347929	1.68666	-0.669587	0.651515	1.04003	-1.58799	-2.53607	-0.0984983	-1.97968	6.63031	6.88171	-0.251393
8054580	699	BUB1	-2.15238	-0.795477	-0.569023	-0.566413	-1.7157	-0.112216	1.84674	-0.558073	0.0598039	0.349309	2.14439	8.49371	8.74483	-0.251117
8048733	2181	ACSL3	-0.700686	-0.356583	-0.577722	-0.415174	-0.0925483	0.0869681	0.536099	-1.10326	-0.12373	0.336707	-0.442885	10.1317	10.3827	-0.250954
8122265	7128	TNFAIP3	-0.244454	0.0548111	0.0640122	-1.4381	0.424182	0.811315	0.259089	-1.27111	-1.35159	1.84691	0.372592	7.43684	7.68775	-0.250908
8045182	26469	PTPN18	0.0410439	-0.367457	-0.605011	-0.295589	0.0435406	-0.00664653	-0.687828	-0.7207	-0.47465	-0.430926	0.0881669	6.62838	6.87926	-0.250872
7978833	6166	RPL36AL	-0.126001	-0.409386	-0.416491	-0.325901	-0.0255967	-0.028332	-0.188205	-0.344912	-0.10657	-0.398381	-0.100316	9.33052	9.58139	-0.250868
7974895	646113	FLJ43390	0.0680115	0.0776189	0.299974	-3.61326	-0.286505	0.389435	-0.14294	-0.127904	0.326566	0.0327746	-0.145199	3.50664	3.75748	-0.250832
7958031	55010	C12orf48	-0.979011	-0.367732	-0.690054	-0.77298	-1.15275	0.0127959	1.21845	-1.30862	-0.0437906	0.251881	0.908387	6.03155	6.28221	-0.25066
7991939	197335	WDR90	-0.306305	-0.767473	-0.345221	0.0846228	-0.447529	-0.402057	0.33818	-0.538293	-0.580648	-0.407408	0.159402	6.87758	7.12821	-0.250628
7914467	90853	SPOCD1	-0.0354274	-0.102296	-0.803722	-0.164714	-0.456603	-0.134561	-1.04041	-0.469732	-0.448675	0.0305606	-0.355732	6.40598	6.65656	-0.250589
8093576	677770	SCARNA22	-0.352371	-0.311238	-0.323444	-0.0374953	-0.263416	-0.338323	0.524989	-0.592117	-0.211064	-1.4012	0.112751	6.68489	6.93547	-0.250579
8023382	8932	MBD2	-0.141967	-0.835709	-0.415443	-0.270605	-0.12241	-0.117863	-0.0617199	-0.43989	-0.796548	0.220555	0.188517	8.40151	8.65207	-0.250562
8059249	23363	OBSL1	-0.299839	-0.596217	-0.848495	-0.077578	0.155281	-0.181579	0.103955	-0.45059	-0.474889	-0.443605	-0.441979	7.16899	7.41956	-0.250562
8054479	7851	MALL	0.153497	0.0968053	0.406529	0.0139609	-2.05646	-0.105511	-0.446421	0.0561947	-0.0233761	0.811925	-1.41972	5.89436	6.14477	-0.250412
8072645	10042	HMG2L1	-0.376987	-0.0443458	-0.524243	-0.565727	-0.117969	-0.0355597	-0.0150664	-1.01075	-0.190179	0.220471	-0.126116	8.82163	9.072	-0.25037
8010061	8877	SPHK1	0.00809402	0.0681898	0.468907	0.652226	-1.39399	-1.0429	-1.17058	0.0675333	-0.864698	-0.190371	0.621151	5.92989	6.18	-0.250116
8056113	4065	LY75	-0.538445	0.0703192	-0.363321	0.0836612	-0.672794	1.11054	-0.101869	-0.330335	-1.41198	-0.616354	-0.304559	5.64035	5.89027	-0.24992
8042066	112942	CCDC104	-0.426979	-0.258141	-0.255507	-0.532251	-0.140139	-0.0425502	-0.87928	-0.530664	-0.40221	0.15326	-0.385123	7.72672	7.97659	-0.249875
8160935	2189	FANCG	-0.263925	-0.867582	-0.766365	-0.337294	-0.535838	-0.244383	0.758227	-0.894041	-0.159242	-0.0188839	0.368851	7.25364	7.5028	-0.249161
8113130	79772	MCTP1	-0.517016	-0.163738	-0.104515	-0.165939	-0.534455	-0.809236	-0.209249	-0.900624	0.58417	-2.32002	1.0786	6.45167	6.70074	-0.249066
8106820	10622	POLR3G	0.27544	0.0640301	0.1402	-0.704073	0.144345	-0.0530358	-0.73814	-0.646507	-0.557264	-1.24954	-0.321027	7.13577	7.3848	-0.249033
7905154	148523	C1orf51	-0.20953	0.46726	-0.0490406	-0.79807	-0.726483	-0.136777	-0.683182	0.364148	0.190593	-1.4523	-0.19073	7.34609	7.59506	-0.24897
8009255	90799	CCDC45	-0.530114	-0.135582	-0.0449376	-0.324586	-0.145736	0.27185	-0.11376	0.43056	-0.108787	-0.596979	-0.586486	8.48505	8.73389	-0.248837
8086283	11280	SCN11A	-0.184777	-0.00122629	-0.113025	0.0466711	0.117027	0.0861269	-0.225421	-0.192345	-0.0361124	-3.49163	-0.218205	4.46893	4.71776	-0.248828
8138353	4223	MEOX2	0.0701926	0.168602	-0.394954	-0.162518	-0.785188	-0.206661	0.779777	-1.49755	0.489003	-2.01382	0.728776	7.4609	7.70971	-0.248815
8002104	80152	CENPT	-0.270207	-0.505001	-0.61685	-0.224481	-0.0975261	-0.0152984	0.507351	-0.566492	-0.360059	-0.37365	-0.091766	7.10772	7.3564	-0.248681
7961175	3823	KLRC3	-0.686585	-0.753725	-0.0734702	-0.136415	0.125642	-0.517095	-0.119982	-0.0742072	-0.425826	1.8576	-2.94151	3.45537	3.70403	-0.248662
8145097	55124	PIWIL2	-0.731911	0.784314	-0.306721	-0.747428	-0.0232058	0.36347	-0.78796	0.33448	-0.259951	-0.577846	-0.866684	4.51985	4.76842	-0.248574
8180049	5696	PSMB8	0.130161	-0.581082	-1.21873	-0.4457	0.0934279	0.12784	0.133353	-1.30325	-1.2417	-0.82417	0.111379	7.68459	7.93309	-0.248498
7913571	10236	HNRNPR	-0.16542	-0.420845	-0.236439	-0.356774	-0.335733	-0.124585	0.379014	-0.917858	-0.324634	-0.0884671	0.0191455	10.2512	10.4995	-0.248327
7956120	2065	ERBB3	-0.711775	-0.575407	-0.298177	-0.895377	-0.242761	-0.593048	-0.165241	-0.142251	0.187888	0.119534	0.300007	5.95967	6.20798	-0.248308
7909708	1063	CENPF	-0.411286	-1.13086	-0.446768	-0.554348	-1.76623	-0.280734	2.11095	-2.03487	-0.155209	-0.0817975	1.61819	9.61388	9.86214	-0.248262
7920875	677771	SCARNA4	-0.139999	0.0697992	-0.228024	-0.343062	-0.237891	0.0482824	-0.362145	-0.537512	0.0930965	-0.601866	-0.206651	4.61524	4.86345	-0.248215
8088526	80145	THOC7	-0.338223	-0.348204	0.0150796	-0.845926	-0.392308	0.0569476	-0.21609	-1.39352	-0.519728	0.922474	0.172393	8.54167	8.78987	-0.248206
7916853	9077	DIRAS3	0.618583	-0.25225	-0.246738	-0.434795	-2.19362	-0.585166	1.06462	-0.15164	-1.86707	-0.201813	-0.337884	6.3974	6.64559	-0.248199
8001830	146223	CMTM4	-0.460164	-0.041171	0.679932	-0.191575	-0.50404	-0.0691764	-1.01069	-0.903653	-0.252498	-0.823254	0.338658	7.28927	7.53746	-0.24819
7919669	10903	MTMR11	-0.901395	0.27782	-0.446989	-0.569558	-0.183649	0.234572	0.31529	-0.649699	-0.660334	1.00844	-0.34344	7.3783	7.62646	-0.248164
8022009	64863	METTL4	-0.679524	-0.535431	0.044224	-0.591679	-0.396925	-0.00635079	0.192014	-0.447099	-0.188714	-0.565313	0.0398375	8.0023	8.25015	-0.247848
8063839	26039	SS18L1	-0.208373	-0.382482	-0.120094	-0.060571	-0.504701	-0.166861	-0.027256	-0.300419	-0.181447	-0.291652	-0.230819	6.95656	7.20431	-0.247757
8092800	84239	ATP13A4	-1.38358	-0.320659	-0.770569	0.303452	-0.351513	0.282112	-0.112783	-0.504216	0.110695	-0.283185	-0.480836	5.3636	5.61109	-0.247488
7999596	728138	LOC728138	-0.375675	-0.284242	-0.458701	-0.0908436	-0.0502602	-0.264712	-0.337212	-0.161551	-0.581151	-0.259585	0.316914	8.33733	8.58467	-0.247332
8128394	25957	SFRS18	-0.513915	-0.312324	0.125095	-0.41083	0.00950067	0.123897	0.248194	-0.130197	-0.12909	-0.752485	-0.918163	9.37646	9.6236	-0.247141
8034700	79173	C19orf57	-0.0137647	-0.390104	-0.902914	-0.342896	-0.0211698	-0.695376	0.245887	-0.80922	0.212576	-0.671316	0.53086	6.42838	6.67549	-0.247109
8035980	85415	RHPN2	-0.549351	-0.0663815	-0.429867	0.0416167	-1.03365	-0.0921492	-0.154374	0.0137198	-0.297695	0.230971	0.350778	7.27067	7.51766	-0.246989
8121850	23493	HEY2	-0.196712	0.239217	-0.36249	-2.95536	1.12569	0.0135264	0.642253	-0.40708	0.0425032	-2.18519	0.658196	6.88458	7.13154	-0.246957
8062571	81610	FAM83D	-1.27474	-1.19867	-0.283047	-0.443103	-1.20364	-0.0648146	1.5357	-1.11905	-0.432687	0.541148	1.43884	7.4836	7.7304	-0.246799
7998700	5310	PKD1	-0.333733	-1.0724	-1.08099	0.194312	0.179567	-0.0310425	0.255494	-0.283935	-0.245191	-0.699114	-0.239399	7.21394	7.46033	-0.246386
7985662	5151	PDE8A	-0.709322	-0.16094	0.065404	-0.192632	-0.18001	0.248788	0.0579594	-1.16141	-0.809381	0.35056	0.113385	8.09495	8.34114	-0.246197
8122807	9590	AKAP12	0.279708	-2.12117	-1.63527	0.398581	0.313364	-1.06493	0.641058	0.209737	0.0645123	1.24136	0.186324	7.64768	7.89372	-0.246044
7920285	6273	S100A2	-0.205812	-0.169208	-0.185219	0.080322	-0.65206	-0.502508	-0.326088	0.141207	-0.0297832	-0.428556	-0.122458	4.76967	5.01567	-0.245998
8118794	3159	HMGA1	-0.0426995	0.301586	-0.194954	-0.199997	-0.762802	-1.00495	-0.662896	0.286465	-0.333801	-0.639439	0.290012	7.31365	7.55961	-0.245952
8038942	9668	ZNF432	-0.223065	-0.408193	-0.0151927	-0.339575	0.214045	0.254669	-0.137929	-0.308643	-0.183751	-0.890105	-0.439281	6.86095	7.1068	-0.245851
8054517	151009	FLJ38359	-1.11854	-0.507959	-0.375609	-0.341558	-1.5589	1.08435	-0.890617	-0.304767	-0.243889	0.480156	-1.125	5.00682	5.25266	-0.245835
8031047	91663	MYADM	0.335225	-1.04121	-0.324081	-0.306251	0.279625	-0.0733946	0.106172	0.00304816	-0.631397	1.29545	-0.480301	7.84294	8.08878	-0.245833
8061082	56914	OTOR	-0.0770653	0.0981659	-0.599927	-0.521982	-0.108843	-0.199587	-0.187569	-0.325667	-0.032236	0.136437	-0.176363	3.48401	3.72975	-0.245736
7924107	9926	LPGAT1	-0.157851	-0.471102	-0.0207862	-0.193676	-0.28252	0.0441672	0.0574965	-0.540066	-0.47457	0.221964	-0.0745367	7.77031	8.01602	-0.245705
7969171	10301	DLEU1	-0.392211	-0.250462	0.125634	-0.75682	0.390459	0.124791	-0.142666	-1.34682	-0.523271	-0.195177	-0.0980525	7.3087	7.55438	-0.245681
8129218	254394	MCM9	-0.232173	-0.126066	-0.242065	-0.284729	-0.374943	-0.337951	-0.136877	-0.848837	-0.142145	-0.85304	-0.267353	6.94391	7.18958	-0.245675
8114593	10307	APBB3	-0.244325	-0.273312	-0.325682	0.0288309	0.263803	0.0228656	-0.0902189	-0.490617	-0.414963	-0.572539	-0.493418	7.30905	7.55472	-0.245668
8115196	91975	ZNF300	-0.23096	-0.56106	-0.312697	-0.546644	0.225721	-0.0748843	0.440806	-1.18585	0.0987523	-0.478004	-0.0904754	7.59056	7.83619	-0.245637
7968563	5983	RFC3	-0.843291	-0.0423287	-0.525358	-0.76469	-0.943584	-0.412054	0.904745	-1.18282	0.0847767	0.662866	0.815459	8.89421	9.13966	-0.245447
8017599	5175	PECAM1	-0.487531	-0.279131	-0.962343	-0.0942868	-0.892036	-0.163299	-0.269267	-0.280509	-0.184194	0.301173	-0.149144	4.87036	5.11578	-0.245421
7955589	3164	NR4A1	0.0858107	0.185326	-0.368102	0.369	-0.313952	-0.889459	-0.294211	0.893396	0.0445233	-1.068	-1.77878	6.85481	7.1002	-0.245389
7955117	23519	ANP32D	-0.0637588	-0.41712	-0.17894	-1.0023	-0.0899775	-0.0768918	0.00608756	-0.543479	-0.108661	-0.328536	-0.304829	3.14014	3.38547	-0.245328
8140239	5383	PMS2L5	-0.255195	0.327595	-0.315141	-0.319389	0.0129003	0.0123993	-0.192207	-0.253044	-0.0506876	-0.617278	-0.17406	10.7129	10.9582	-0.245294
8049271	55054	ATG16L1	-0.0724851	-0.0791691	-0.251781	-0.165317	-0.726073	-0.0603046	-0.167964	-0.127373	-1.15118	0.576704	-0.389466	7.42578	7.67104	-0.245262
7927786	221035	REEP3	-0.446346	-0.565458	-0.393302	-0.106141	0.00333512	-0.104145	0.131048	-1.1771	0.0656811	0.612572	0.0820439	8.77625	9.02148	-0.245236
8066136	5933	RBL1	-0.76502	-0.812	-0.985211	-0.264625	-0.406523	-0.240637	0.551173	-1.50229	-0.0248404	0.370189	0.578255	8.47126	8.71644	-0.245173
8092959	5504	PPP1R2	-0.401008	-0.258244	-0.0208045	-0.228426	-0.146104	0.0549114	-0.56653	0.256185	-0.687921	0.113494	-0.283389	8.30502	8.55008	-0.245056
7939093	120526	DPH4	-0.223308	-0.439077	-0.240874	-0.533609	-0.012008	0.38723	-0.738532	-0.404933	-0.408315	0.0170887	-0.169314	7.16754	7.41231	-0.244773
8143601	340307	CTAGE6	-0.471962	-0.532585	-0.435726	-0.0764682	0.144106	0.119096	-0.254296	-0.234001	-1.4315	-0.369697	-0.111237	4.18361	4.42811	-0.244507
8128111	51465	UBE2J1	0.108761	0.106306	0.110133	0.0642915	-0.578982	0.347893	-0.32565	0.0169354	-1.05511	-0.964549	0.119926	8.22677	8.47125	-0.244473
8042335	7417	VDAC2	-0.150398	-0.287489	-0.423922	-0.423897	-0.642533	0.0239206	-0.489896	-0.521137	-0.364677	0.116131	0.272549	10.2545	10.4988	-0.244378
8116070	9260	PDLIM7	0.229148	-0.233816	-0.133049	0.05747	0.223812	0.0905841	0.115207	-0.413883	-0.192497	-0.615887	0.0845659	7.14516	7.3895	-0.244343
8001111	606551	UBE2MP1	0.107564	0.0897614	-0.309213	-0.991409	-0.864692	-0.348061	-0.632	-0.430446	-0.442055	-0.120932	0.414454	8.33524	8.57956	-0.244319
8034631	8677	STX10	0.0539828	-0.181436	-0.234946	-0.493756	-0.163955	-0.478659	-0.454554	-0.622729	-0.579834	-0.269306	0.0538199	8.38049	8.62479	-0.244305
8050658	54454	ATAD2B	-0.328015	-0.49572	-0.173652	-0.233529	0.186764	0.406798	0.0892107	-0.495337	-0.0149593	-1.1024	-0.774937	7.27734	7.52153	-0.244192
8130891	253769	WDR27	-0.199372	-0.182227	-0.164809	-0.580368	0.516474	-0.0739361	-0.0274381	-0.663407	-0.232042	-0.436048	-0.464554	6.79955	7.04371	-0.24416
8028119	284403	WDR62	-0.907346	-0.47014	-0.668725	0.0335424	-0.925388	0.0533188	0.79348	-0.852815	0.00286698	-0.249367	1.2581	6.88931	7.13341	-0.244096
7999598	123803	NTAN1	-0.206784	-0.789542	-0.398156	-0.364505	-0.811347	0.33854	-0.185382	0.0803497	-0.454901	-0.0769811	0.292408	7.9169	8.16081	-0.243913
7910014	29097	CNIH4	-0.356277	0.0864376	-0.0661912	-0.474139	-0.282083	-0.26451	0.129768	-0.39481	-0.669552	-0.133759	-0.230182	9.10116	9.34506	-0.243903
8043597	150771	KIAA1754L	-0.412429	-0.417896	-0.140733	-0.388605	-0.132991	-0.192136	0.0102806	-0.357629	-0.151801	-0.446102	0.232972	5.65559	5.89949	-0.243899
7974166	57697	FANCM	-0.593968	-0.104066	-0.482733	-0.791387	-0.571264	0.0776447	0.953082	-0.327999	0.197886	-0.436642	0.300305	6.53013	6.77403	-0.243897
7969544	54602	NDFIP2	-0.172569	-0.249583	-0.400847	-0.319875	-0.410409	-0.342017	-0.32905	-0.837865	-0.437691	0.266109	-0.183327	7.60738	7.85105	-0.243671
7910379	574029	DUSP5P	0.235213	-0.927616	-0.373713	-0.0803274	-0.177264	0.918191	0.17471	-0.494803	-0.62915	-0.567183	-0.211593	5.12503	5.36861	-0.243575
7922402	26802	SNORD47	-0.0171869	-0.137272	-0.354378	-0.988796	-0.811995	0.23721	-0.513364	0.730262	-0.062435	-1.23952	-0.420594	7.19566	7.43911	-0.243457
8134631	79027	ZNF655	-0.177779	-0.228886	-0.242315	-0.156577	0.0232966	-0.0350032	0.156805	-0.41487	0.0503641	-0.619717	-0.587641	8.89647	9.13992	-0.243452
7974900	646113	FLJ43390	0.238684	0.14929	-0.26281	-2.74097	-0.357424	-0.0601459	-0.0308141	0.432431	-0.350204	-0.107629	0.0265802	4.72552	4.96897	-0.243448
7917240	1486	CTBS	-0.366842	-0.385599	0.00542534	-0.327323	0.0929578	0.200893	-0.641504	-0.65522	-0.259756	0.64581	-0.770043	7.7005	7.9439	-0.243404
8035628	126382	NR2C2AP	-0.421334	-0.46863	-0.882247	-0.656934	-0.164036	0.171234	-0.570287	-0.844388	-0.39445	0.0338122	0.233544	6.72417	6.96754	-0.243374
7937404	692247	LOC692247	-0.685063	-0.0561815	0.217174	0.452665	-1.12918	-0.368393	0.228142	-0.0818031	-0.606623	-0.974343	-0.286084	5.66106	5.90435	-0.243296
8027621	2821	GPI	-0.02874	-0.568828	-0.87952	-0.192349	-0.45172	0.146314	-0.173822	-0.4964	-0.575152	-0.600453	0.328146	10.5588	10.802	-0.243267
7970413	55269	PSPC1	-0.290725	-0.129767	-0.0779957	-0.303836	-0.107451	-0.157803	0.589129	-0.579953	0.0951819	-0.55397	-0.494558	8.70913	8.95232	-0.243194
8024238	1153	CIRBP	-0.0406722	-0.344685	-0.593641	-0.151384	0.550534	0.0276704	0.548754	-0.814009	-0.501591	-0.636902	-0.490492	10.0371	10.2802	-0.243125
7961245	50835	TAS2R9	0.157578	-0.49257	-0.0743379	0.170596	-0.157676	0.0688308	0.903492	-1.06459	0.0612009	-1.47859	-0.376018	3.7646	4.00769	-0.243085
8151475	7163	TPD52	-0.319891	-0.191955	-0.0860736	0.201505	-1.23364	0.233353	0.140339	-0.799781	-0.155782	-0.911891	-0.322774	6.24335	6.48635	-0.243
7906400	3428	IFI16	1.02858	-1.17817	-0.763445	-0.0309828	0.0912814	0.237448	0.176265	-1.24072	-1.29775	-0.388659	-0.35628	7.6279	7.8707	-0.242808
7972840	10426	TUBGCP3	-0.66521	-0.162912	-0.384963	-0.60517	-0.671939	-0.127176	0.0419296	-0.699204	-0.137379	0.265978	0.227204	8.0026	8.24533	-0.242727
7967021	5829	PXN	-0.264635	-0.0440274	-0.222141	-0.217432	-0.398824	-0.504145	0.162735	-0.19028	-0.0817361	-0.370147	-0.0511626	6.48597	6.72847	-0.2425
8112045	11082	ESM1	-0.0381813	0.0988758	0.0297272	-0.232609	-0.0732632	-2.95696	0.00484859	-0.038748	0.155239	-0.102214	-0.0663215	3.79359	4.03606	-0.242475
7956242	93058	COQ10A	-0.558093	-0.0370549	-0.218843	-0.556301	0.0510393	-0.172523	0.168869	-0.893209	-0.515995	-0.379201	-0.192454	7.09401	7.33647	-0.242461
7972805	55647	RAB20	-0.125226	-0.0627008	0.161992	-0.17617	-0.799435	-1.02145	-0.677774	0.216608	-0.479574	-0.32316	-0.0478944	5.8566	6.0989	-0.242302
8024816	79187	FSD1	0.231484	-0.683305	-0.650475	-0.00596847	-0.0682267	-0.513142	0.403738	-0.580917	-0.762187	-0.813951	0.0913308	6.87294	7.1152	-0.242262
8031807	90233	ZNF551	-0.431338	-0.307706	-0.303054	-0.396727	-0.336628	0.000465842	0.355119	-0.0213416	-0.472613	-1.11433	-0.0656908	7.18442	7.4266	-0.242183
7983828	374618	TEX9	0.0785676	-0.623887	0.0504951	-0.205417	0.639999	0.845875	0.210611	-1.29775	-0.403009	-1.02762	-0.805616	6.0197	6.26179	-0.242093
8052382	55120	FANCL	-0.831245	-0.664336	-0.719972	-0.376351	0.362725	0.132875	1.25123	-1.23187	-0.442009	-0.760866	-0.267413	8.1109	8.35291	-0.242011
8042270	7360	UGP2	-0.24343	-1.34218	-0.487851	-0.624019	-0.0525065	0.301008	-0.027422	-0.814791	-1.22275	1.21393	0.372659	9.24762	9.48959	-0.241971
7945801	677833	SNORA54	-0.511917	-0.106206	-0.418957	-0.205086	-0.326959	0.0788221	0.459353	-0.513212	-0.41517	-0.543823	-0.00182319	6.17466	6.41653	-0.241876
8013022	388341	C17orf76	-0.546991	-0.405713	-0.773015	-0.196275	0.108837	-0.210402	0.0268801	-0.837006	0.316487	-1.19939	0.251791	6.42789	6.66959	-0.241697
8037621	24139	EML2	-0.438027	-0.411353	-0.403547	0.0576221	-0.170678	0.286806	-0.38771	-0.360323	-0.502113	0.211586	-0.0625707	6.89772	7.13917	-0.241453
8099395	9364	RAB28	-0.206574	-0.440408	-0.407158	-0.728261	-0.502078	0.190394	0.3382	-0.690104	-0.320213	-0.542359	-0.253903	7.32583	7.5672	-0.241369
8047659	10152	ABI2	-0.6316	-0.809324	-0.430873	-0.301935	-0.0894127	-0.328421	0.220777	-0.292054	-0.108311	-0.379887	-0.525691	9.63598	9.87732	-0.241332
8093440	53834	FGFRL1	-0.15376	-0.708771	-0.071872	-0.193897	-0.404564	-0.227395	-0.316421	0.0647227	-0.157929	0.529231	0.257995	7.84509	8.08642	-0.241322
8118734	3710	ITPR3	-0.32817	-0.414612	-1.35561	0.0904906	-1.06214	-0.459511	-1.53726	0.260441	-0.413084	1.43938	0.242325	7.13855	7.37979	-0.241241
8084904	200958	MUC20	-0.289142	-0.461672	-0.189542	-0.249742	-0.156832	-0.163501	0.206614	-0.265917	-0.62159	0.211476	-0.186876	10.4214	10.6626	-0.241197
7991110	374650	FLJ40113	-0.207832	-0.525717	-0.148072	-0.0202385	0.272074	0.217045	-0.548715	-0.0101252	-0.749065	-0.757587	-0.722591	7.39699	7.63817	-0.241175
7978970	8814	CDKL1	0.0185323	-0.201461	-0.367874	-0.621244	-0.505207	-0.123705	-0.322618	-0.0264499	-0.456184	-0.126873	-0.413147	5.36278	5.60392	-0.241145
8126658	347734	SLC35B2	0.0300474	-0.393607	-0.639561	0.0037065	-0.314242	-0.249166	0.0639026	-0.559625	-0.388578	0.118156	0.318285	8.11244	8.35358	-0.241142
8176323	3563	IL3RA	-0.0769314	-0.157181	-0.302498	-0.19285	-1.17659	-0.660299	-0.0735192	0.52084	-0.241001	-0.477687	-0.810794	4.53949	4.78056	-0.241074
8132245	55025	FLJ20712	-0.13094	0.265957	-0.290335	-0.0914087	-0.343845	-0.379155	-0.0335258	-0.152971	-0.584461	-0.460623	-1.16084	4.13619	4.37722	-0.241027
8156253	441452	FAM75C1	-0.256856	0.554253	0.0397267	-0.280498	-1.67255	-2.29341	0.447191	0.63528	-1.30526	-0.100246	-1.85691	4.10934	4.35035	-0.241011
8120194	7021	TFAP2B	0.0182396	0.03494	0.46249	0.62703	-1.69169	-0.207767	-0.433272	0.0893493	0.28413	-3.39926	0.457949	5.53624	5.77714	-0.240895
8081081	2042	EPHA3	0.166621	1.05721	0.375126	1.06299	0.800697	-0.286081	-0.356576	-1.19812	-2.30382	-0.070308	-1.15759	9.08501	9.32587	-0.240851
8135080	1174	AP1S1	-0.258925	-0.0413186	-0.204334	-0.447865	-0.114098	-0.371049	-0.456996	0.0852324	-0.318939	-0.610522	0.196381	8.59838	8.83913	-0.240746
8102831	84709	OSAP	-1.64658	-0.762529	-0.239198	-0.301213	-0.0191	0.347431	0.18405	-1.3549	-0.564992	0.069689	0.588264	7.18266	7.4234	-0.24074
8169009	56271	BEX4	-0.477814	-0.613568	-0.354946	-0.78762	0.556307	0.783835	-1.10138	0.466024	-0.208996	0.1917	-0.688839	8.00502	8.24518	-0.240163
8095574	1633	DCK	-0.582949	-0.205067	-0.170462	-0.405736	-0.769343	0.137432	0.189967	-0.691845	-0.169141	-0.825508	0.8543	7.66771	7.90746	-0.239751
8025028	8192	CLPP	-0.017669	-0.336171	-0.485074	-0.192796	-0.3884	-0.128636	-0.537125	-0.256927	-0.657104	-0.394467	0.158692	7.93312	8.17277	-0.239646
8097262	166378	SPATA5	-0.413234	-0.0196514	-0.271028	-0.464929	-0.466842	0.152943	0.569134	-0.718308	0.0620915	-0.759723	0.232464	7.95017	8.18977	-0.239601
8023133	9063	PIAS2	-0.539082	-0.790168	-0.136849	-0.219808	0.124654	0.313528	0.0682353	-0.273086	-0.586836	-0.93102	-0.59503	9.15437	9.39391	-0.239545
8118345	629	CFB	-0.657024	-0.103671	0.314936	-0.977149	-0.526049	-0.00856642	0.167304	0.217365	0.489835	0.138273	-1.55299	6.15679	6.39595	-0.239162
7909628	28982	FLVCR1	-0.58911	-0.11329	-0.0457114	-0.276022	-0.785142	0.0716135	-0.271653	-1.07529	-0.00667547	-0.557845	-0.0571889	7.50487	7.74384	-0.238972
8099073	4043	LRPAP1	-0.265452	-0.789938	-0.922452	0.0413733	-0.0293357	-0.270103	-0.372089	-0.139006	-0.176479	0.166824	0.0400285	8.90635	9.14495	-0.238594
8169740	728914	LOC728914	-0.341977	-0.271234	-0.105849	-0.268301	-0.767624	-0.176243	0.492784	-0.325447	-0.137553	-0.794516	-0.245566	10.9338	11.1721	-0.238337
7947512	25891	DKFZP586H2123	-1.8581	0.557841	0.513023	-0.175693	-0.207975	-1.51351	0.0597125	0.0701103	-0.163937	0.00493445	0.232073	4.8244	5.06271	-0.238306
8120382	26036	ZNF451	-0.48982	0.0246473	-0.304078	-0.710053	-0.339357	0.41515	-0.0240921	-0.482905	0.0670822	-0.481718	-0.214422	8.26699	8.50522	-0.238222
7986687	339005	WHDC1L1	-0.853037	-0.254261	-0.357782	-0.0902822	0.003507	0.695456	-0.223205	-0.503932	-0.353161	-0.450548	-0.638934	6.77525	7.01345	-0.238196
8142407	64418	TMEM168	-0.263995	-0.550743	-0.100262	-0.444576	0.322488	0.0746677	0.178726	-0.850732	-0.228963	-0.170575	-0.274994	8.51824	8.75636	-0.238117
7985159	1381	CRABP1	0.591387	0.122316	1.30777	0.218792	-1.90502	-0.254552	0.014508	0.692234	0.22293	-3.71504	-2.37217	6.08652	6.32453	-0.238012
8076515	26286	ARFGAP3	-0.414338	0.0297849	-0.49035	-0.377884	-0.126108	0.493814	-0.731838	-0.357377	-0.0152692	0.482599	0.232765	7.93738	8.17531	-0.237937
8065569	598	BCL2L1	-0.285574	0.085229	0.301037	0.31216	-0.604786	-0.404666	-0.45075	-0.355512	-0.237508	-0.174374	-0.302922	9.2031	9.441	-0.237904
7937314	80162	ATHL1	0.242809	-0.899195	-0.260373	0.0373257	-0.300721	0.582915	-0.411738	-0.301355	-0.851419	-0.135128	0.490286	6.46231	6.70009	-0.23778
8006715	6871	TADA2L	-0.242149	-0.221137	-0.702326	-0.494669	-0.124893	-0.266577	0.470585	-1.00547	-0.270399	0.047949	-0.2672	7.91184	8.14951	-0.237669
8040113	8853	DDEF2	-1.15592	0.0537264	0.310718	0.0934492	-0.861449	-0.10445	0.215919	-0.898255	-0.0664699	0.330746	0.29975	8.11697	8.35456	-0.237587
8121895	60487	TRMT11	-0.131541	-0.124323	-0.378212	-0.543411	-0.167456	0.676929	-0.519417	0.0352264	-0.178013	-0.941356	-0.461552	7.63863	7.87616	-0.237535
7932554	57584	ARHGAP21	-0.623972	-0.3723	-0.471663	-0.348074	0.264413	-0.567457	0.254592	-0.769091	-0.062112	0.475554	-0.612541	9.34733	9.58484	-0.237511
8107408	3781	KCNN2	-0.612046	-0.776267	0.173448	0.468047	-2.35455	-0.202434	-0.0188131	0.0213011	-1.52197	-2.11293	0.0258976	6.16384	6.40132	-0.237474
8120838	7272	TTK	-2.19337	-0.233572	-0.62244	-0.977517	-1.75535	0.0758207	2.04543	-0.650547	-0.269984	0.161791	2.58199	7.32303	7.56049	-0.237459
7961532	397	ARHGDIB	-0.503977	-0.114208	0.0561019	-0.0565648	-0.0321024	0.814189	-0.193716	-0.548984	-0.0259458	-0.526572	-0.193745	3.92175	4.15921	-0.237457
8114225	9555	H2AFY	-0.335545	-0.204878	-0.114203	-0.188974	-0.4038	-0.3666	-0.0168192	-0.886135	-0.224169	-0.201327	0.365749	9.40231	9.63972	-0.237411
7909175	23380	SRGAP2	-0.188261	-0.734113	-0.268177	-0.0522259	-0.252374	-0.270121	0.37965	-0.882207	-0.150777	-0.0194116	-0.0268358	8.68519	8.9226	-0.23741
8048350	84812	PLCD4	-1.50519	0.175479	-0.121192	-0.141397	0.259912	-0.339534	0.932231	-0.79785	-0.520675	0.619017	-1.07743	6.28501	6.52241	-0.237402
8166525	5422	POLA1	-0.607747	-0.622074	-0.423215	-0.449351	-0.013648	0.0108029	1.04172	-1.49036	-0.050853	-0.365146	0.378459	8.66056	8.8979	-0.237341
8055952	4929	NR4A2	-0.453164	0.49847	-0.164971	0.329733	-1.48442	-3.78622	0.0949161	0.744139	0.0411375	0.747593	-1.43969	5.75035	5.98763	-0.237282
8066254	388796	LOC388796	-0.225367	-0.0948672	-0.64281	-0.583786	-0.131108	-0.195778	0.11235	-0.209156	-0.313859	-0.701219	-0.0684821	7.04625	7.28352	-0.237265
8047086	4664	NAB1	-0.301178	-0.460483	-0.412315	-0.529518	0.759439	0.357953	0.546837	-1.29974	-0.838975	-0.261218	-0.300918	7.20585	7.44309	-0.237245
8034521	29911	HOOK2	-0.153694	-0.430276	-0.824683	-0.280868	0.459991	0.397333	-0.220495	-0.200369	-0.915077	-0.265366	-0.213874	6.80604	7.04321	-0.237172
7972912	55208	DCUN1D2	-0.53312	0.070206	-0.265507	-0.382647	-0.0890783	0.305142	-0.279154	-0.646425	0.146775	-0.240598	-0.359964	7.49797	7.73507	-0.237098
7955890	3178	HNRNPA1	-0.571604	-0.700143	-0.684572	-0.691549	0.0859243	0.239093	0.145169	0.166326	-0.400216	-1.26535	-0.935176	6.64115	6.87822	-0.237065
8173766	254065	BRWD3	-0.221118	-0.784514	-0.223179	-0.145367	0.494052	0.833814	0.371237	-1.27137	-0.404895	-0.961477	-0.649865	7.9998	8.23684	-0.237046
8092067	200916	RPL22L1	0.183907	0.0690381	-0.225466	-1.06258	-0.650578	-0.28335	-0.846348	0.263426	-0.610937	-0.0220813	-0.0846687	6.10579	6.3428	-0.237013
8156506	138639	PTPDC1	-0.174032	-0.255443	-0.278935	-0.261964	0.211802	0.460101	-0.694303	-0.642769	-0.333642	-0.197116	0.266794	7.01574	7.25259	-0.236846
7916592	114803	MYSM1	-0.304551	-0.308751	-0.159573	-0.35031	-0.127552	0.0500424	-0.217733	-0.193546	-0.123848	-0.305762	-0.737638	8.77989	9.01671	-0.236824
7969243	26586	CKAP2	-1.32869	-0.548568	-0.40429	-0.253912	-1.06249	-0.151482	1.37221	-1.94736	0.281694	0.314573	0.846174	9.07894	9.31576	-0.236813
8140942	257415	FAM133B	-0.0564536	-0.609173	-0.360668	-0.176798	-0.119545	0.0328639	0.368221	-0.347529	-0.293681	-0.653781	-0.843427	8.6269	8.86346	-0.236561
8143144	5764	PTN	-0.301054	-0.32219	-0.563907	0.0751169	1.69851	-0.826836	2.59121	-0.472888	-0.111741	-3.39479	-1.585	10.7112	10.9477	-0.236494
8040238	3241	HPCAL1	-0.395765	0.235694	0.589268	-0.235499	-1.80385	-1.77242	-0.895928	0.0936728	-0.0290508	1.81383	-0.407398	8.47747	8.71396	-0.236484
7917676	11146	GLMN	-0.236914	-0.0640709	-0.2151	-0.600655	-0.0879328	0.283556	0.0577232	-1.05089	-0.252191	-0.334625	-0.342003	6.66336	6.89983	-0.236464
8163839	727	C5	-0.53298	-0.297101	-0.628182	-1.70277	-0.0586942	-0.43804	0.896699	-1.25798	0.102478	0.58524	-0.162892	6.84247	7.07876	-0.23629
7903188	58155	PTBP2	-0.0677392	-0.283137	-0.0429591	-0.518551	-0.221695	0.104197	0.661959	-0.396833	-0.316449	-0.447083	-0.891811	8.87613	9.11239	-0.23626
8085145	56852	RAD18	-0.335097	-0.296781	-0.385837	-0.498006	-0.669948	0.0662661	0.219045	-0.683078	0.108588	0.211976	0.355358	8.40176	8.63798	-0.236219
7928342	25961	NUDT13	-0.451302	0.0445723	-0.304001	-0.463408	-0.695221	0.169337	-0.338933	-0.207893	-0.330343	-0.942345	0.356843	4.7682	5.00425	-0.236043
8179451	9374	PPT2	-0.0828431	-0.282064	-0.555207	-0.0974848	-0.233592	-0.0727501	-0.127892	-0.432235	-0.514713	-0.761892	-0.259311	6.99275	7.22867	-0.235919
8005955	26809	SNORD42A	0.132178	0.00256174	0.158354	-0.74639	-0.1559	0.230245	-0.0481939	-0.670709	0.314866	-1.65384	-1.52584	5.81737	6.05324	-0.235873
7916167	4998	ORC1L	-0.633302	-0.982866	-1.46423	-0.502971	-1.00378	-0.444945	1.35273	-1.07024	-0.0836798	0.813499	1.81353	6.49549	6.73134	-0.235843
8104350	23379	KIAA0947	-0.603401	0.20067	-0.224471	0.0409208	-0.33727	-0.0292143	0.0594815	-0.41548	-0.124469	0.114435	-0.300626	8.56355	8.79931	-0.235758
8105991	349035	MGC22265	-0.499107	-0.198391	0.67702	0.671705	-0.175356	-1.33798	0.0488473	-0.131415	-0.225462	-0.170771	-1.2912	8.50043	8.73618	-0.23575
8027701	57655	GRAMD1A	0.113058	-0.316692	0.123522	0.253287	-0.00398271	0.0234303	-0.70665	-0.17001	-1.0468	-0.524484	0.154742	7.80727	8.04284	-0.235573
7961208	55110	MAGOHB	-0.0528044	-0.0704797	-0.397086	-0.731723	-0.387961	0.325127	0.0773482	-0.852193	-0.177807	-0.450146	-0.163251	8.12889	8.36428	-0.235385
8112302	643155	DKFZP686E2158	-0.190767	-0.502833	-0.218805	-0.488519	-0.178628	-0.086916	-0.255779	-0.316914	-0.158342	-0.0588228	-0.184206	8.0063	8.24163	-0.235329
8080980	55096	FLJ10213	-0.348291	-0.619838	-0.463609	-0.303127	0.159706	0.0434007	0.46655	-1.03718	-0.150093	0.0879496	-0.266548	5.81152	6.04683	-0.235303
8022882	7572	ZNF24	-0.0150452	-0.377115	-0.0882075	-0.421942	-0.145661	-0.0738241	-0.230068	-0.50937	0.00946532	-0.643812	-0.428444	8.51077	8.74607	-0.235297
8153223	5747	PTK2	-0.566039	0.130778	0.119624	-0.295194	-0.45352	-0.102185	-0.135753	-0.353219	-0.00335808	-0.0226126	-0.75093	9.78836	10.0236	-0.235263
8158714	23404	EXOSC2	-0.118028	-0.0707491	-0.599433	-0.431823	-0.474213	-0.176352	-0.136364	-0.636626	-0.29586	0.433903	0.121139	9.09356	9.32876	-0.235197
7916112	5865	RAB3B	0.820477	-0.289024	-0.627569	-0.450857	-0.728414	0.846975	0.24912	0.170051	0.404734	-3.8264	-0.185602	5.78297	6.0181	-0.235131
8112728	5908	RAP1B	0.0975785	-0.575797	-0.0833705	-0.304772	-0.0757756	0.130328	-0.126311	-0.679728	-0.888412	-0.0670983	-0.118987	9.86398	10.0989	-0.234908
8092596	1608	DGKG	-0.465343	-1.8117	-0.0966764	0.0612203	-0.337907	-0.234395	0.0125827	0.121793	0.152898	-0.049348	0.520023	6.21853	6.45338	-0.234843
8070655	7307	U2AF1	-0.354291	-0.27843	-0.238733	-0.654196	-0.252327	-0.0471583	0.158269	-0.545796	-0.265903	-0.221281	0.123987	9.78528	10.0201	-0.234841
8042830	10797	MTHFD2	-1.10083	0.260817	0.0389165	-1.30481	0.555989	0.173773	-1.62992	0.124833	-0.0586424	-1.11388	-0.342722	8.71745	8.95222	-0.234768
8139421	94239	H2AFV	-0.632541	-0.271487	-0.0690587	-0.260348	-0.713799	-0.641649	0.84117	-0.997932	-0.171217	0.243168	0.24069	9.8417	10.0764	-0.234671
7925511	200150	PLD5	-0.040965	-2.19231	0.99769	-0.891539	-0.304857	-0.177461	-0.0312301	-1.13865	0.400084	0.490246	0.10653	6.11133	6.34594	-0.234606
8096556	23173	METAP1	-0.130444	-0.0421652	-0.102336	-0.610548	-0.583	-0.0325974	0.0153409	-0.679571	-0.266697	-0.669036	0.388161	8.83199	9.06643	-0.234444
7900857	6487	ST3GAL3	-0.565101	0.0105714	-0.690169	-0.582304	-0.00457091	-0.0438186	0.641202	-0.819563	-0.1922	-0.204456	-0.199281	7.62697	7.86135	-0.234383
8023154	162699	TCEB3C	-1.16111	-0.920299	-0.0639824	-0.44925	-0.965517	0.135032	0.137144	1.14499	0.169246	0.223997	0.158981	7.34648	7.58059	-0.234101
7946957	113174	SAAL1	-0.267471	-0.264477	-0.343166	-0.603682	-0.488709	-0.161529	0.319509	-0.873268	-0.326293	0.501152	0.317115	8.142	8.37607	-0.234073
8177003	293	SLC25A6	0.0815698	-0.739971	-0.835032	0.0763779	0.109629	-0.542173	-0.368601	-0.0252837	-0.121688	-0.566115	0.0423542	10.5014	10.7355	-0.234068
8104378	11044	POLS	-0.707767	-0.0550874	-0.317243	0.0194824	-0.148248	-0.156816	0.4477	-0.614531	-0.377287	-0.390846	0.118544	8.28961	8.52367	-0.234054
8006377	7756	ZNF207	-0.275772	-0.342356	-0.268454	-0.339566	-0.331244	-0.0110929	0.230403	-0.0728477	-0.164571	-0.220493	-0.313445	9.83706	10.0709	-0.233884
7919699	56957	OTUD7B	-0.409622	-0.456354	-0.398421	-0.283624	0.380999	0.0623341	-0.337603	-0.0819693	-0.228651	-0.0150118	-0.419624	7.45013	7.68394	-0.233813
8078918	6044	SNORA62	0.00232266	-0.467943	-0.275286	-0.596034	-0.403945	0.0897166	0.228741	-1.07388	-0.879721	-0.469746	0.0390555	6.75562	6.9892	-0.233582
8141150	440	ASNS	-0.756434	0.791478	0.0244775	-0.879687	1.38377	0.505685	-1.71183	0.500709	-0.0731811	-2.65562	-1.47045	8.56947	8.803	-0.233526
8099612	166647	GPR125	0.149924	0.300327	0.318198	-0.288785	-0.385274	-0.306372	-0.109912	-1.14924	0.646645	-1.51455	-0.940349	8.46935	8.70282	-0.233462
8165711	55344	PLCXD1	-1.04818	-0.603903	-0.845058	0.610784	-0.181256	-0.296507	0.0499772	-0.929493	-0.499719	-1.58501	-0.772691	5.35957	5.59301	-0.233438
8136140	4899	NRF1	-0.265207	-0.00745868	-0.202444	-0.277347	-0.187501	0.251204	-0.0278623	-0.471232	-0.12985	-0.764873	-0.331031	7.14592	7.37913	-0.233212
7914904	83931	STK40	0.407489	-0.216984	-0.594275	-0.128498	-0.397857	-0.513052	0.173857	0.19026	-0.0843357	-0.494543	-0.647666	7.92932	8.16252	-0.233196
8123802	81567	TXNDC5	-0.322891	-0.356401	-0.300429	-0.56774	0.0257472	0.0923132	-0.409928	-1.68485	-0.480098	0.38965	0.416874	8.1852	8.4184	-0.233196
8142120	10135	NAMPT	0.649288	-1.63668	-0.0679508	-0.744819	0.0079443	0.26783	-1.15773	-0.0916191	-1.00684	-0.531731	-0.408657	10.0799	10.313	-0.233165
8042040	400954	FLJ42562	0.796761	-0.494886	-0.0817244	0.348556	-1.27904	-0.87436	0.0811703	-0.198884	0.836468	-1.33839	-1.28274	5.86115	6.09424	-0.233091
8046428	11069	RAPGEF4	-1.06528	-0.848646	-0.721771	0.443934	0.15859	0.481095	-0.411457	-0.747547	-0.0311175	-0.400656	-0.223144	6.3023	6.53537	-0.233068
8168531	84636	GPR174	0.0578579	-0.128841	-0.262404	0.244247	-0.33957	-0.0699154	0.0500099	-0.131349	-0.643317	-3.22321	0.314608	2.93417	3.16708	-0.232904
8010137	677781	SCARNA16	-0.327384	0.294446	-0.16999	-0.540402	-0.101591	0.256713	-0.248701	-0.0546584	-0.172146	-0.867938	-0.414539	7.70827	7.94109	-0.23282
7983335	51496	CTDSPL2	-0.626136	-0.332612	-0.478908	-0.794815	-0.374822	0.189778	0.62958	-0.765116	-0.102556	-0.41826	0.11026	9.09144	9.32418	-0.232742
8174761	158801	CXorf42	-0.733502	0.0486347	0.208238	-0.24645	0.30162	0.244411	-0.067061	-0.104141	-0.324985	-0.830669	-0.917002	5.8356	6.06819	-0.232592
8045776	114805	GALNT13	-0.0514602	0.73135	-1.4346	0.0120263	-1.33324	1.00769	-0.567078	-1.89747	0.250116	0.060701	-0.119307	5.73114	5.96359	-0.232447
8101757	285513	GPRIN3	-0.250285	0.0253502	0.274121	-0.8965	-0.540635	-0.252939	-0.118886	-0.0876258	-0.845674	-0.309408	-0.00463056	4.66623	4.8986	-0.232375
7957140	8549	LGR5	-0.445144	-0.00787338	-0.114747	-1.25194	0.663943	-0.185549	-0.23274	-0.815913	-0.222405	-0.386387	0.105925	4.97957	5.21172	-0.232152
8028233	284459	HKR1	-0.492553	-0.371072	-0.451931	-0.0770097	-0.0238755	0.550215	0.147932	-0.110811	-0.511985	-0.713849	-0.620638	6.85552	7.08755	-0.232031
7977003	23186	RCOR1	-0.639687	-0.340205	-0.382227	0.170742	-0.282761	-0.0135912	0.243314	-0.7004	0.0225982	-1.08721	-0.228599	8.17721	8.40915	-0.23194
8133531	5383	PMS2L5	-0.423898	0.38158	0.0512906	-0.47287	-0.186325	-0.264558	-0.392736	-0.00138309	0.0255454	-0.616714	-0.565674	9.04233	9.27418	-0.231844
7964937	196441	CCDC131	-0.63199	0.0334118	0.146277	-0.702979	-0.172506	0.392894	-0.10508	0.278119	-0.210775	-0.289208	-0.728166	8.59144	8.82313	-0.23169
8017460	6603	SMARCD2	-0.4357	-0.472624	-0.474836	-0.765283	-0.287375	-0.16909	-0.078723	-0.336082	-0.0420391	0.0640457	0.490009	7.11161	7.34321	-0.231599
8023735	54495	TXNDC10	-0.0980506	-0.51879	-0.33277	-0.504113	-0.0927812	0.145257	0.06044	-0.988605	-0.41361	0.487248	0.0654586	8.73626	8.96783	-0.231573
7969390	10464	PIBF1	-0.188013	-0.0586092	-0.104239	-0.659937	-0.0581754	0.338155	-0.1591	-0.474084	-0.259934	-0.105588	-0.616547	6.55113	6.78254	-0.231409
8004497	1973	EIF4A1	0.110248	-0.463539	-0.452625	-0.431336	-0.55875	-0.0825123	-0.217832	-0.168311	-0.180346	-0.0139712	0.30577	10.2148	10.4461	-0.231301
8157582	2934	GSN	-0.578929	-0.0667064	-0.119761	-0.686119	-0.301186	-0.516694	0.209726	-1.26256	0.0686231	2.9028	-0.173961	9.06405	9.29533	-0.231283
8109484	29093	MRPL22	-0.748606	-1.12693	-0.904227	-0.465078	-0.815006	-0.234284	1.77434	-1.05544	-0.121198	-0.0876323	1.61245	6.85113	7.08236	-0.231234
8124798	170954	KIAA1949	0.0708517	-0.227532	-0.478667	0.0919719	-1.01348	0.0485219	-0.31031	0.243913	-0.333481	-0.276482	-0.0560207	7.47218	7.70341	-0.231225
8002865	10428	CFDP1	-0.228111	-0.481047	-0.226734	-0.649921	-0.0327535	0.0808723	-0.122356	-0.251128	-0.585057	-0.508366	-0.0196169	7.9531	8.18422	-0.231119
8042416	9938	ARHGAP25	-0.811066	0.181668	-0.141496	0.066711	0.14175	0.0576906	-0.313967	-0.289037	-0.544923	-0.418884	0.448222	4.96689	5.19799	-0.231097
7925250	2786	GNG4	-0.217269	-0.21416	-0.683512	-0.87327	-0.607781	-0.159467	0.391543	-1.32583	-0.206464	-2.10299	0.150057	7.00649	7.23753	-0.231039
8083978	254827	NAALADL2	0.930942	-0.404227	-0.649944	-0.230136	0.633926	-0.037317	1.71423	-1.24752	-0.103281	0.393801	-1.31606	5.95629	6.18732	-0.231027
7920642	4582	MUC1	-0.0817908	-0.446252	-0.571384	0.517385	-0.664179	0.626897	-0.033401	-0.0341539	-0.848915	-0.019132	-0.945402	6.35549	6.58645	-0.230957
8141133	7979	SHFM1	-0.230936	-0.163095	-0.252986	-0.347547	-0.132844	-0.187551	-0.208703	-0.280423	-0.23748	-0.711347	-0.362106	10.1749	10.4058	-0.230917
8150881	5324	PLAG1	-0.397785	0.111312	0.193271	-0.209444	-1.01852	0.537374	-0.951247	-0.174551	-0.491869	2.05084	-0.82681	5.20573	5.43646	-0.230733
7987636	11339	OIP5	-0.728468	-0.137997	-0.598597	-0.722175	-1.04616	0.0632835	1.47286	-1.04446	-0.267976	-0.195159	1.30407	6.64169	6.87217	-0.230487
8024228	90007	MIDN	0.551575	-0.643558	-0.129768	-0.080647	-0.484639	-0.152441	-0.147691	0.5867	-0.183684	-0.335709	-0.503974	8.15744	8.38783	-0.230388
8029437	5817	PVR	-0.551012	-0.225818	-0.258102	-0.291261	-0.191028	0.277364	-0.930128	-0.474776	-0.119499	-0.347031	0.456449	7.37013	7.60034	-0.23021
8137715	79778	MICALL2	-0.249753	-0.652086	-0.653476	0.174449	-0.125734	-0.0103757	0.323281	0.087553	-0.469318	0.203476	0.251643	7.60291	7.83294	-0.230033
8020267	55125	CEP192	-0.775982	-0.296773	-0.39454	-0.40039	-0.411029	0.0430581	0.94474	-1.01439	0.0635725	-0.49855	-0.284286	8.21033	8.44031	-0.229981
7930760	119548	PNLIPRP3	0.159241	0.404574	0.379704	-0.119615	-0.0824102	-1.08759	-0.491268	-0.167169	-0.382239	-0.0653231	0.196387	3.65258	3.88248	-0.229898
8029884	10055	SAE1	-0.969508	-0.663349	-0.404355	-0.354536	-0.266468	-0.141638	0.264898	-0.416245	-0.303414	0.0487795	0.536825	9.65171	9.8816	-0.229895
8054338	200407	CREG2	-1.50892	-0.0330088	-0.19006	0.0398113	-0.438344	-1.07986	-0.395096	0.104594	-0.179197	-0.26703	0.185879	5.73512	5.96493	-0.229811
8172471	11040	PIM2	-0.648667	-0.615491	-0.362569	0.171767	-0.955091	-0.274944	-0.138566	-0.0422581	-0.126256	-0.69395	-0.00257639	7.01767	7.24743	-0.229763
7989315	2958	GTF2A2	-0.219623	-0.314746	-0.242921	-0.434381	-0.143404	0.0844432	-0.272675	-0.512378	-0.327611	-0.818418	0.104912	7.43477	7.66444	-0.229674
8020411	6632	SNRPD1	-0.136324	-0.502278	-0.29171	-0.780386	-0.838661	-0.0551728	0.345765	-1.02853	-0.424451	-0.465329	-0.0382335	7.84715	8.07679	-0.229642
8091511	9934	P2RY14	-1.07307	0.0327327	-0.395228	0.138526	-0.07968	0.372238	-0.236522	-0.776089	-0.489289	-0.104148	-0.131236	4.21558	4.44478	-0.229202
7902957	253152	ABHD7	-1.32715	-0.249779	0.11852	-0.00789227	-0.717949	-0.209431	-0.315625	-0.469125	-0.485091	0.870638	-0.227051	5.67748	5.90665	-0.229166
7914667	114784	CSMD2	-0.0544726	-0.438887	-0.0749239	-0.0386477	0.0527296	-0.891092	0.0445483	-0.0626046	-0.331413	1.20193	-0.212778	5.91668	6.14574	-0.229061
7953385	2597	GAPDH	-0.0843482	-0.784342	-0.512812	-0.309722	-0.407926	0.058444	-0.0330397	-0.263647	-0.221683	0.23986	0.0153128	13.1899	13.419	-0.22906
8071332	5902	RANBP1	-0.16894	-0.379635	-0.644657	-0.436169	-0.182046	-0.165409	0.242397	-1.49732	-0.344558	0.00851864	0.609789	9.57937	9.80839	-0.229027
8113234	5122	PCSK1	-0.0494435	0.0205237	-0.0460348	-0.10123	-2.13732	-1.28821	-0.462487	-0.182714	-0.314586	2.54953	-1.08423	5.09006	5.31894	-0.228883
8054077	10120	ACTR1B	-0.0283686	-0.291486	-0.566786	-0.022657	-0.0922677	-0.107384	-0.203211	-0.98043	0.0836327	-0.328602	-0.382737	7.88831	8.11712	-0.228808
8037166	2077	ERF	0.279439	-0.430136	-0.830839	-0.0839663	0.329709	-0.171472	-0.122432	0.131039	0.0198334	-0.738612	-0.275374	7.62285	7.85152	-0.22867
8008530	51096	UTP18	-0.118827	-0.253958	-0.222987	-0.706852	-0.575207	-0.277061	-0.475571	0.0595511	-0.250133	-0.000818097	-0.020787	8.45372	8.68226	-0.22854
7945712	7054	TH	0.0717387	-0.223501	0.368117	-0.0186723	-0.293435	-0.563198	-0.0883885	0.314774	-0.333202	-3.62565	0.259653	6.12631	6.35483	-0.228525
7989023	5873	RAB27A	-0.0366326	-0.806317	-0.359404	0.281172	-0.866756	0.169455	-0.907994	-0.683045	-0.578262	0.987415	0.318072	7.54232	7.77077	-0.22845
8058837	55825	PECR	-0.394664	-0.600441	-0.268781	-0.168713	-0.505327	-0.176354	-0.420393	-0.261448	-0.516575	0.234098	0.0536552	6.77812	7.00652	-0.228398
8012605	8522	GAS7	0.75008	-0.328863	-0.824546	1.29118	-0.423271	-0.11146	-0.0970574	-0.911846	0.132859	-1.21833	0.202153	7.90112	8.12952	-0.228396
7916562	664709	HNRPA1L-2	-0.0572477	-0.30386	-0.0815697	-0.652112	-0.232574	-0.270861	0.313442	-0.535775	-0.200867	-0.752424	-0.218792	10.9412	11.1695	-0.228296
7912280	645010	FLJ16126	0.0530465	0.101381	-0.439079	-0.323616	-0.211262	-0.424709	-0.148441	-0.266348	0.0682173	-0.615122	0.149945	5.05549	5.28376	-0.228267
8053158	7841	GCS1	-0.219321	-0.17382	-0.700135	0.0862345	0.201148	0.327268	-0.846039	-0.581216	-0.286479	-0.123708	-0.0293319	8.01972	8.24792	-0.228201
8022814	3178	HNRNPA1	-0.0433396	-0.379765	-0.0645142	-0.283092	-0.245711	-0.173367	0.0923131	-0.504542	-0.314876	-0.283249	-0.0892611	12.6436	12.8717	-0.228178
7926356	9317	PTER	0.496409	-0.0365288	-0.00686088	-0.841108	-0.771719	-0.574256	-0.408206	0.314512	0.113265	-0.461674	-0.0353791	4.78583	5.01397	-0.228144
7923798	64710	NUCKS1	-0.286508	-0.519107	-0.401101	-0.610289	-0.527759	-0.00817807	0.498718	-0.845496	-0.13177	-0.0132733	0.0257189	11.1933	11.4214	-0.228089
8021668	1005	CDH7	0.0650112	0.301109	0.358718	0.332489	-0.121376	-0.14182	-0.019708	-1.50057	-0.353122	-4.58591	0.0843039	4.41703	4.64511	-0.228083
8154916	2592	GALT	-0.474058	-0.97631	-0.14041	-0.389895	0.0765131	-0.0098708	0.474342	-0.296999	-0.496117	-0.346123	-0.770694	6.82319	7.05106	-0.227873
8094704	3093	UBE2K	-0.244839	-0.187369	0.000270166	-0.38997	-0.411575	0.0773142	-0.174104	-0.307353	-0.012215	-0.784249	-0.110273	9.99766	10.2253	-0.227638
8078405	112616	CMTM7	-0.430324	-1.21249	-0.30275	-0.689913	-0.809242	-0.884346	-1.34279	0.31928	-0.0425932	1.99667	-0.000848442	7.08252	7.30993	-0.227415
7932796	6840	SVIL	0.028203	0.267683	-0.0361644	0.937993	-1.26474	-1.04117	-0.138304	-0.38476	0.0383523	1.70646	-1.22844	7.44325	7.67055	-0.2273
7954789	144245	ALG10B	-0.428102	-0.0385198	-0.268984	-0.539416	-0.201417	-0.0479323	-0.159808	-0.707345	-0.1542	0.019431	-0.0373729	7.46732	7.69441	-0.227092
7993148	5373	PMM2	-0.0656145	-0.0798801	-0.347901	-0.33701	-0.02539	0.254427	-0.804918	0.402105	-0.044137	-0.292626	0.117358	7.84692	8.07393	-0.227014
7971563	57092	PCNP	-0.449736	-0.0144366	-0.471218	-0.703329	-0.348789	0.0754566	-0.16605	-0.313671	-0.392489	0.197231	-0.131051	9.97791	10.2049	-0.226947
7989975	54982	CLN6	-0.399829	-0.834926	-0.786243	-0.290728	-0.43979	-0.412788	0.399675	-0.47057	-0.317173	0.0344163	0.461509	7.2079	7.43475	-0.226845
8148867	90990	KIFC2	-0.171723	-0.296414	-0.448702	0.00154936	-0.235261	-0.326003	0.108365	-0.154063	-0.719406	-0.113826	0.00430845	6.96717	7.194	-0.226824
7985829	55215	FANCI	-0.881781	-0.47464	-0.980121	-0.531274	-1.30371	-0.232999	1.82335	-1.20594	-0.0471601	-0.298005	2.00726	9.15766	9.38447	-0.226813
8039593	63934	ZNF667	-0.707496	0.293721	-0.0067176	-0.326611	0.359735	-0.536106	-0.0654289	0.107285	0.247854	-0.634705	-1.20688	7.27985	7.50663	-0.226773
8102817	1998	ELF2	-0.25929	-0.309447	-0.374018	-0.442167	-0.184489	0.316469	0.535198	-0.551739	-0.432939	-0.501821	-0.245437	7.46573	7.69246	-0.22673
8169473	5358	PLS3	0.068279	-0.400879	-0.413744	-0.0676217	-0.27984	0.730904	-0.237778	-0.906995	-0.559697	-0.230512	0.191277	9.55139	9.77803	-0.226641
8066939	9334	B4GALT5	-0.698349	-0.763292	0.225374	-0.0769336	-0.24463	-0.452674	-0.43291	-0.557659	-0.42801	0.313501	-0.0369309	9.85867	10.0853	-0.226626
8007302	7283	TUBG1	-0.20528	-0.520867	-0.922576	-0.386076	-0.91989	-0.150007	0.587182	-1.43784	-0.294844	0.745878	0.883585	10.0358	10.2624	-0.226596
8060205	23178	PASK	-0.626768	-0.499975	-0.371099	-0.591589	-0.448115	-0.391722	0.542356	-1.18797	0.116082	-0.25965	0.68992	6.5517	6.77824	-0.226536
8052882	119	ADD2	-0.88955	-0.0210092	0.196991	0.427348	-0.384758	-0.276628	-0.25951	-0.564846	-0.013191	-0.610203	0.382884	5.92218	6.1487	-0.226515
8105267	3673	ITGA2	0.567257	0.677711	1.0108	0.0775474	-2.69306	-1.42459	-0.585965	-1.07136	-1.39155	1.45467	0.12882	7.65887	7.88538	-0.226514
8150149	642513	LOC642513	-0.466309	-0.544774	-0.46843	-0.619864	-0.492952	0.142658	0.119672	-0.881387	-0.554075	1.17449	-0.803409	6.10724	6.33372	-0.226479
8129804	4217	MAP3K5	0.223617	-0.288804	0.356668	0.636077	-1.70667	0.324035	0.120194	-1.37123	-0.436637	-1.21815	-0.389974	6.64531	6.87179	-0.226477
8063650	79716	NPEPL1	-0.244904	-0.293689	-0.759764	-0.0552143	0.158191	-0.512171	-0.193789	-0.13824	-0.243657	0.71457	-0.452612	6.42366	6.65006	-0.2264
8146130	84296	GINS4	-0.423241	-1.08199	-1.30413	-0.492212	-0.627707	-0.603374	1.30006	-1.76064	-0.314572	1.59857	1.76942	7.00985	7.23609	-0.22624
8036656	54938	SARS2	0.157415	-0.130148	-0.505853	-0.138476	-0.237037	-0.702461	0.127196	-0.490898	-0.0692909	-0.579841	-0.197846	6.81345	7.03964	-0.22619
8127977	10492	SYNCRIP	-0.115585	-0.305507	-0.051016	-0.566826	-0.417972	-0.180262	0.148333	-0.435307	0.136893	-0.770499	0.0167568	9.03474	9.26087	-0.226136
8138718	3199	HOXA2	-1.10671	-0.139205	-0.237985	-0.207821	0.0436027	-0.819695	0.343676	-0.107233	-0.290975	-0.446261	-0.1915	6.26222	6.48826	-0.226046
8007949	124989	C17orf57	-0.00694153	-0.0433107	0.174319	-0.122401	-0.196232	0.0840959	-0.42968	0.0767387	-0.0499454	-0.134177	-0.562892	3.74919	3.97517	-0.225981
7942697	726	CAPN5	0.313463	-1.67259	-0.683153	0.0508241	-0.286391	-0.626637	-0.0330078	0.0519019	-0.227668	-0.0440294	-0.035486	7.251	7.47696	-0.225961
7985053	26263	FBXO22	-0.388627	-0.109701	0.0285589	-0.263642	-0.190919	-0.00288137	-0.503227	-0.506516	-0.0786081	-0.706228	-0.330402	8.13281	8.35877	-0.225953
8049552	375316	RBM44	-0.117082	-0.254218	-0.0318194	0.079155	-0.566881	-0.140719	-0.127628	-0.450519	-0.0685703	-0.437622	-0.35519	3.22695	3.45268	-0.225735
8061746	1789	DNMT3B	-0.345917	-0.420128	-0.525153	0.00124737	0.0348108	-0.560132	-0.0547239	-0.78646	-0.278688	-0.243475	0.569146	5.98701	6.21272	-0.225718
8028016	148137	C19orf55	-0.293288	-0.508204	-0.234555	-0.138762	-0.100823	-0.230188	0.146139	-0.402477	-0.0406064	-0.38007	-0.217437	6.94555	7.17126	-0.225705
8130720	113402	SFT2D1	-0.606867	-0.216907	-0.3126	-0.541322	-0.148521	0.346658	0.284971	-0.417852	-0.182853	-0.187937	-0.162058	8.10562	8.33115	-0.225536
7914042	9064	MAP3K6	0.246553	-0.78805	-0.658712	0.258085	-0.326593	0.128807	-0.411234	-0.644761	-0.797264	0.318206	-0.0493392	7.17844	7.40395	-0.225515
7956573	65012	SLC26A10	-0.0497754	-0.424512	-0.119427	-0.11458	-0.028363	-0.273748	0.0623722	-0.853906	-0.324548	0.180451	-0.0496223	6.24957	6.47508	-0.225512
7904726	10628	TXNIP	-1.10025	0.314224	-0.318103	-0.959334	3.36848	1.74385	0.274596	-2.45112	-0.498543	-1.7963	-0.877648	11.5879	11.8135	-0.225508
7954388	51026	GOLT1B	-0.274529	-0.294124	-0.230947	-0.804508	-0.232244	0.236059	-1.03242	-0.670122	-0.319157	0.591253	0.285005	8.99793	9.22325	-0.225323
7908978	9877	ZC3H11A	-0.259877	-0.194973	0.332032	-0.658786	-0.124985	-0.268615	-0.00691008	-0.967332	-0.0155383	-0.276173	-0.743248	10.077	10.3023	-0.225266
8082350	4171	MCM2	-0.321161	-0.844519	-1.10602	-0.415685	-0.435006	-0.544505	1.03319	-1.69285	-0.0192082	0.590624	1.19752	8.46058	8.68584	-0.225262
7988859	10681	GNB5	-0.184574	-0.381819	-0.285598	0.202535	-0.0771971	-0.185451	-0.38719	-0.369865	-0.374765	-0.080633	0.138257	7.2951	7.52031	-0.225204
7940600	3619	INCENP	-0.868263	-0.284756	-0.558766	-0.475347	-0.951904	-0.0667818	0.559944	-0.565675	-0.125848	0.0810578	0.775875	7.8141	8.03908	-0.224979
8160274	158295	MGC24103	-0.19917	0.167402	-0.0515529	-0.0594536	2.3552	0.203447	0.830751	-0.0283909	-0.0729843	-0.908019	-1.46794	4.77149	4.99642	-0.224929
7981494	207	AKT1	-0.25435	-0.696685	-0.549796	-0.0481464	-0.276898	-0.0889087	0.483161	-0.863745	-0.266246	-0.69795	0.511893	9.1247	9.34962	-0.224923
7961252	11272	PRR4	-0.498988	0.0917739	-0.00168626	-0.494354	-0.3335	-0.0228156	0.475903	-0.436128	-0.217111	-1.1271	-0.482497	7.07927	7.30418	-0.224915
8099670	91050	CCDC149	0.167403	-0.795251	-0.0113252	-0.383436	-0.414243	-0.288163	-0.345898	-0.0958479	0.159635	-0.358639	-0.112084	6.928	7.1529	-0.224893
8057480	4760	NEUROD1	-0.379416	-2.47966	0.086061	-0.172361	0.0915408	-0.507131	0.280667	-0.790792	0.0451811	0.118054	-0.666905	5.20683	5.43152	-0.224683
7934384	118490	ZMYND17	-0.211956	-0.141279	-0.172845	0.335924	-0.0508479	0.387931	0.244565	-0.27454	-0.0761983	-1.27858	-0.324703	5.40343	5.62809	-0.224658
8035581	10147	SFRS14	-0.806009	-0.500063	-0.210615	0.147817	-0.133064	-0.0127565	0.881023	-0.985288	-0.0595577	-0.793563	-0.151405	9.37197	9.59654	-0.224577
8179055	30834	ZNRD1	0.0528078	-0.0844111	-0.90149	-0.488237	-0.0829008	-0.0423598	-1.14563	-0.0552173	-0.170602	-0.634736	-0.0436588	6.44201	6.66657	-0.224555
8126524	10591	C6orf108	-0.213016	0.168967	-0.790339	-0.444576	0.187966	-0.141692	-0.824274	-0.534675	-0.351008	-0.382092	-0.105661	7.22945	7.45399	-0.22454
8015846	4356	MPP3	-0.0953925	-0.381243	-0.323032	-0.325326	-0.294328	-0.134796	-0.108806	-0.22202	-0.307178	-0.083948	-0.284177	6.53114	6.75565	-0.224503
8112857	345778	MTX3	-0.806853	-0.0427223	0.0243766	-0.273966	-0.128721	0.133236	-0.456812	-0.292435	-0.149055	-0.479397	-0.536922	8.36022	8.58467	-0.224448
8059996	8864	PER2	-0.439924	0.0677172	-0.352653	-0.492749	-0.354789	0.133193	0.1206	0.405402	0.665157	-0.374497	-1.1768	6.72495	6.94925	-0.224302
7978391	4857	NOVA1	0.420938	-0.518005	-0.268132	0.0443374	-0.88983	-0.585986	1.40514	-0.661244	0.702296	-2.6908	-0.555137	8.50281	8.72711	-0.224298
7920737	1196	CLK2	-0.331386	0.19558	-0.107387	-0.377009	-0.107943	0.273867	-0.098318	-0.387266	-0.493756	-0.872412	-0.692807	8.67666	8.90093	-0.224271
8147262	51633	OTUD6B	-0.483242	-0.205502	-0.0551994	-0.600305	-0.420621	0.10982	0.0400345	-0.58614	-0.36033	0.12903	-0.502907	8.33055	8.55456	-0.224015
8040265	3754	KCNF1	-0.861109	-0.549467	-0.678167	-0.0792031	-0.407032	-0.308433	-0.00774475	0.166934	-0.350283	-0.403393	0.239088	6.57253	6.79647	-0.223938
7939365	24147	FJX1	0.217534	-0.258775	-0.475019	0.102951	-0.989462	-1.43841	0.323634	0.0187761	0.238286	-0.0585436	0.49142	7.86006	8.08393	-0.223873
8005626	677885	SNORA59A	-0.67503	-0.0879485	0.356044	-0.4234	-0.0496969	0.216085	-0.284952	-0.626301	-0.572702	-0.662294	-0.0758159	6.9902	7.21403	-0.223831
8035007	10270	AKAP8	0.0134765	-0.535294	-1.09233	-0.0773599	-0.265021	-0.0664255	0.13383	-0.0183012	-0.0616478	-0.437831	-0.0695616	7.99371	8.21751	-0.223793
8031076	59284	CACNG7	-0.282221	-0.175056	0.0665071	-0.350101	-0.26881	-0.285713	-0.165684	0.240451	0.0774446	-1.93009	-0.0661412	7.5251	7.74865	-0.223551
8128737	64780	MICAL1	0.161422	-0.419807	-0.177243	-0.0124888	-0.105522	-0.154633	-0.18879	-0.0213695	-0.483848	-0.583274	0.0178905	6.77705	7.0006	-0.223544
8147883	56943	ENY2	0.0978561	-0.323013	-0.263051	-0.22561	-0.55236	-0.0141141	-0.0107771	-0.630743	-0.50255	0.316744	0.0330049	8.16051	8.384	-0.223497
8028206	25850	ZNF345	-0.374224	-0.490429	-0.193765	1.02951	0.313104	0.318629	0.0621777	0.0438533	-0.216365	-0.790515	-0.945429	5.25509	5.47853	-0.22344
8014454	80179	MYO19	0.0145746	-0.124642	-0.430233	-0.216525	-0.684135	-0.219977	-0.0108793	-0.604026	-0.433782	0.0874946	0.48792	7.17286	7.39608	-0.223221
7998762	1632	DCI	-0.223041	-0.324119	-0.732033	-0.295304	-0.179858	-0.372183	-0.0657949	-0.3164	-0.44727	-0.437674	0.131768	7.84443	8.06763	-0.223206
8132214	11328	FKBP9	-0.802468	-0.609815	-0.929886	0.0194587	0.0779318	0.328477	0.125574	-1.00673	8.5359e-05	0.226737	0.450192	8.58235	8.80549	-0.223134
8102751	132320	SCLT1	-0.113801	-0.468677	-0.0836322	-0.4083	-0.166791	0.0669149	0.929906	-0.814154	-0.262497	-0.773427	-0.178237	7.35769	7.58078	-0.223091
7947553	57689	LRRC4C	0.507329	-0.224913	-0.270042	-0.439161	-0.226943	-0.915076	-0.00651188	-1.02089	0.129249	-1.25266	-0.0573155	6.25266	6.47574	-0.223078
8088047	389125	MUSTN1	-0.17926	-0.221069	-0.0524031	0.0780358	-0.385131	-0.925129	0.00648335	-0.185514	0.0722662	-0.208592	-0.744947	6.0526	6.27567	-0.223067
8061211	92675	DTD1	0.251566	-0.204165	-0.380404	-0.177922	-0.183497	-0.387835	-0.682589	-0.279631	-0.31022	-0.445909	0.114357	8.29387	8.51691	-0.223038
8026198	65249	ZSWIM4	0.419345	-0.23399	-0.0512316	0.069124	-0.26462	-0.244395	-0.365595	-0.315139	0.140953	-0.980142	-0.047693	6.61304	6.83607	-0.223032
7951717	80975	TMPRSS5	0.625435	-0.324728	-0.197784	0.718991	0.118411	-0.285256	0.0292092	-1.28324	-0.327455	-1.41452	0.0955859	5.95684	6.17984	-0.222997
8097038	9348	NDST3	0.0984503	-0.0799742	-0.121446	0.107835	-0.434911	-0.244378	-0.0722875	0.113047	0.0419948	-0.66283	-0.592105	3.46783	3.69075	-0.222922
8020058	4729	NDUFV2	-0.284131	-0.3219	-1.00826	-0.470054	-0.395531	0.346814	-0.0168218	0.0435488	-0.129957	-0.534136	-0.193771	6.21853	6.44142	-0.222888
8160968	30968	STOML2	0.110957	-0.310167	-0.697655	-0.587104	-0.0917065	-0.265203	-0.475302	-0.266863	-0.42642	-0.0819905	0.345299	8.95935	9.18201	-0.222661
7964400	246329	STAC3	-0.492188	0.121248	-0.1776	0.450033	0.103781	-0.489486	-0.368934	-0.465598	-0.595994	-0.840197	-0.00901411	5.57017	5.79279	-0.222616
8030022	2906	GRIN2D	0.00340319	-0.184283	-0.198083	-0.0980112	-0.554273	-0.641757	-0.119982	0.24415	-0.461755	-1.87681	0.26543	6.04167	6.26424	-0.222564
8029065	593	BCKDHA	-0.128967	0.69243	-0.25038	-0.454741	-0.243504	0.101486	-0.436143	-0.269299	-0.0862895	-0.428685	-0.422751	8.67483	8.89733	-0.2225
7985587	54581	SCAND2	-0.726006	-0.0591069	-0.17461	-0.091133	0.314914	0.749192	-0.555961	-0.232935	-0.425875	-1.06047	-0.221032	6.59187	6.81423	-0.222368
7932390	1787	TRDMT1	0.278439	-0.361759	0.0526655	-0.697731	-0.0978196	-0.13231	0.65827	0.000594948	-0.126604	-0.187144	-0.893875	5.94615	6.1684	-0.222248
7990151	5315	PKM2	-0.0370946	-0.742002	-0.676251	-0.0170257	-0.451799	-0.0226778	0.244835	-0.377589	-0.543158	0.261025	0.290807	11.4546	11.6769	-0.222223
8101587	5602	MAPK10	-0.210819	-0.439365	-0.0014507	-0.221025	0.251272	0.935043	-0.0137337	-1.10823	-0.595589	-0.0253642	-1.06516	7.23939	7.46159	-0.222201
8025697	3609	ILF3	0.0602556	-0.481449	-0.290237	-0.143523	-0.366309	-0.257407	0.116195	-0.0355045	0.00803499	-0.718013	0.0172905	9.94488	10.1671	-0.222184
7906995	7371	UCK2	-0.00596449	-0.385671	-0.223859	-0.588198	-0.582381	0.484412	-0.764036	-0.668216	-0.1123	-0.488451	0.395701	8.59292	8.81505	-0.222131
[truncated: 17,392 more rows]
